# Supplementary material for: Exploring Topics in Bibliometric Research Through Citation Networks and Semantic Analysis
Source: Front Res Metr Anal. 2021 Sep 24;6:742311. doi: 10.3389/frma.2021.742311 (PMC8498340; doi:10.3389/frma.2021.742311)
Supplement: Supplementary file 1 [file DataSheet1.CSV]

UT	DI	bibliometrics	scientometrics	informetrics
WOS:000607737600001	10.1111/jan.14757	TRUE	FALSE	FALSE
WOS:000604965100003	10.1016/j.enbuild.2020.110612	TRUE	FALSE	FALSE
WOS:000599706900003	10.1016/j.jenvman.2020.111641	TRUE	FALSE	FALSE
WOS:000593836700014	10.1016/j.jhazmat.2020.123431	TRUE	FALSE	FALSE
WOS:000588306300030	10.1016/j.physa.2020.125363	TRUE	FALSE	FALSE
WOS:000612314600001	10.3389/fpsyg.2020.579986	TRUE	FALSE	FALSE
WOS:000610556700009	10.1186/s12885-020-07776-3	TRUE	FALSE	FALSE
WOS:000612205700001	10.3389/fphar.2020.587526	TRUE	FALSE	FALSE
WOS:000612412400001	10.3389/fpsyg.2020.609211	TRUE	FALSE	FALSE
WOS:000607777300013	10.1007/s11356-021-12366-2	TRUE	FALSE	FALSE
WOS:000607469400001	10.2196/21408	TRUE	FALSE	FALSE
WOS:000609815400002	10.1007/s10661-020-08793-2	TRUE	TRUE	FALSE
WOS:000607184000001	10.1111/dewb.12306	TRUE	FALSE	FALSE
WOS:000609488000001	10.1186/s13690-021-00525-3	TRUE	FALSE	FALSE
WOS:000607788100001	10.1108/RIBS-09-2020-0121	TRUE	FALSE	FALSE
WOS:000616453900003	10.1016/j.ijnss.2020.11.005	TRUE	FALSE	FALSE
WOS:000613139700040	10.1016/j.jclepro.2020.123523	TRUE	FALSE	FALSE
WOS:000613139700019	10.1016/j.jclepro.2020.123403	TRUE	FALSE	FALSE
WOS:000595258500018	10.1016/j.jclepro.2020.123583	TRUE	FALSE	FALSE
WOS:000605695700001	10.1080/10447318.2020.1860516	TRUE	FALSE	FALSE
WOS:000611825900009	10.1155/2021/3802319	TRUE	FALSE	FALSE
WOS:000609419200001	10.3389/fpsyt.2020.587670	TRUE	FALSE	FALSE
WOS:000608175400002	10.1186/s12883-021-02042-w	TRUE	FALSE	FALSE
WOS:000606215500004	10.1007/s10462-020-09926-2	TRUE	FALSE	FALSE
WOS:000606252200001	10.1007/s11846-020-00437-6	TRUE	FALSE	FALSE
WOS:000605890400001	10.1007/s10943-020-01157-7	TRUE	FALSE	FALSE
WOS:000610184300002	10.1186/s13568-020-01155-8	TRUE	FALSE	FALSE
WOS:000610183600001	10.1186/s40510-020-00348-y	TRUE	FALSE	FALSE
WOS:000607832900001	10.1108/PR-05-2020-0372	TRUE	FALSE	FALSE
WOS:000607890400001	10.1080/09537325.2020.1865530	TRUE	FALSE	FALSE
WOS:000607874400001	10.1108/AJIM-05-2020-0170	TRUE	FALSE	FALSE
WOS:000605032400001	10.1080/10508422.2020.1863799	TRUE	FALSE	FALSE
WOS:000605918300007	10.1007/s00521-020-05588-x	TRUE	FALSE	FALSE
WOS:000605574200044	10.1007/s11356-020-11888-5	TRUE	FALSE	FALSE
WOS:000605574200025	10.1007/s11356-020-12123-x	TRUE	FALSE	FALSE
WOS:000607861300001	10.1108/IJSE-08-2020-0545	TRUE	FALSE	FALSE
WOS:000605540000005	10.1007/s13132-020-00712-7	TRUE	FALSE	FALSE
WOS:000620148500013	10.1016/j.ecss.2020.106799	TRUE	FALSE	FALSE
WOS:000605135400002	10.1007/s11069-020-04465-z	TRUE	TRUE	FALSE
WOS:000604808300003	10.1007/s11192-020-03802-0	TRUE	FALSE	FALSE
WOS:000605110500003	10.1007/s11192-020-03805-x	TRUE	TRUE	FALSE
WOS:000605110500001	10.1007/s11192-020-03794-x	TRUE	FALSE	FALSE
WOS:000604617200001	10.1002/bse.2699	TRUE	FALSE	FALSE
WOS:000604772000001	10.1111/jjns.12401	TRUE	FALSE	FALSE
WOS:000606235800021	10.7759/cureus.12487	TRUE	FALSE	FALSE
WOS:000606936300001	10.1186/s12992-020-00651-7	TRUE	FALSE	FALSE
WOS:000604829800006	10.1007/s10798-020-09649-z	TRUE	FALSE	FALSE
WOS:000604808200004	10.1007/s11192-020-03790-1	TRUE	FALSE	FALSE
WOS:000630806900001	10.1177/0165551520981293	TRUE	TRUE	FALSE
WOS:000604534800007	10.1007/s10668-020-01179-x	TRUE	FALSE	FALSE
WOS:000604526600001	10.1007/s11192-020-03809-7	TRUE	FALSE	FALSE
WOS:000604526600003	10.1007/s11192-020-03784-z	TRUE	FALSE	FALSE
WOS:000604526600007	10.1007/s11192-020-03814-w	TRUE	TRUE	FALSE
WOS:000604526600005	10.1007/s11192-020-03815-9	TRUE	TRUE	FALSE
WOS:000604562700002	10.1007/s11356-020-12199-5	TRUE	TRUE	FALSE
WOS:000604450700001	10.1007/s11701-020-01173-5	TRUE	FALSE	FALSE
WOS:000606476100001	10.1186/s13643-020-01552-x	TRUE	FALSE	FALSE
WOS:000604210000003	10.1007/s11356-020-11947-x	TRUE	FALSE	FALSE
WOS:000604222800010	10.1007/s11069-020-04454-2	TRUE	FALSE	FALSE
WOS:000604187800001	10.1007/s00414-020-02491-x	TRUE	TRUE	FALSE
WOS:000604201000012	10.1007/s11227-020-03520-7	TRUE	TRUE	FALSE
WOS:000604184400005	10.1007/s10072-020-04893-6	TRUE	FALSE	FALSE
WOS:000603820700001	10.1080/09286586.2020.1863993	TRUE	FALSE	FALSE
WOS:000634832000002	10.2174/1389201021666200601152118	TRUE	FALSE	FALSE
WOS:000621675100025	10.1007/978-3-030-53651-0_25	TRUE	FALSE	FALSE
WOS:000638388200001	10.1109/ACCESS.2021.3066340	TRUE	FALSE	FALSE
WOS:000637177100001	10.1109/ACCESS.2021.3063986	TRUE	TRUE	FALSE
WOS:000628912400025	10.1109/TETC.2018.2870179	TRUE	FALSE	FALSE
WOS:000628912400026	10.1109/TETC.2018.2869458	TRUE	FALSE	FALSE
WOS:000629968800001		TRUE	FALSE	FALSE
WOS:000629250500004	10.25112/rgd.v18i1.2302	TRUE	FALSE	FALSE
WOS:000629250500006	10.25112/rgd.v18i1.2378	TRUE	FALSE	FALSE
WOS:000629420400002	10.1142/S0219622020500406	TRUE	FALSE	FALSE
WOS:000626487400041		TRUE	FALSE	FALSE
WOS:000626487400167		TRUE	FALSE	FALSE
WOS:000624316000515	10.1016/j.matpr.2020.08.702	TRUE	FALSE	FALSE
WOS:000629310700001	10.1177/00368504211000509	TRUE	FALSE	FALSE
WOS:000626775000076	10.3233/JIFS-201720	TRUE	FALSE	FALSE
WOS:000629945300001	10.31744/einstein_journal/2021AO6002	TRUE	TRUE	FALSE
WOS:000627558900002	10.17159/wsa/2021.v47.i1.9441	TRUE	FALSE	FALSE
WOS:000633366000001	10.1109/ACCESS.2021.3066450	TRUE	TRUE	FALSE
WOS:000627119200001	10.15549/jeecar.v8i1.647	TRUE	FALSE	FALSE
WOS:000626111100005	10.4103/jod.jod_46_20	TRUE	TRUE	FALSE
WOS:000631876900001	10.1177/00368504211000535	TRUE	FALSE	FALSE
WOS:000626292300008	10.5007/1518-2924.2021.e76249	TRUE	FALSE	FALSE
WOS:000626292300010	10.5007/1518-2924.2021.e76886	TRUE	TRUE	FALSE
WOS:000631538300037	10.1016/j.cirpj.2021.01.010	TRUE	FALSE	FALSE
WOS:000629357000001	10.1080/19336950.2021.1893453	TRUE	FALSE	FALSE
WOS:000631282200001	10.1080/23311975.2021.1893245	TRUE	FALSE	FALSE
WOS:000625219700012	10.18172/con.4505	TRUE	FALSE	FALSE
WOS:000625399400001	10.2147/JPR.S290516	TRUE	FALSE	FALSE
WOS:000624577100004	10.24115/S2446-6220202171141p.31-41	TRUE	FALSE	FALSE
WOS:000621776000075	10.19193/0393-6384_2021_1_75	TRUE	FALSE	FALSE
WOS:000624582400016		TRUE	FALSE	FALSE
WOS:000624969300012	10.25100/iyc.23i1.10290	TRUE	FALSE	FALSE
WOS:000614688700001	10.1016/j.eneco.2020.104997	TRUE	FALSE	FALSE
WOS:000621035200006	10.1016/j.ajp.2020.102532	TRUE	TRUE	FALSE
WOS:000620381500001	10.1080/19336950.2021.1882113	TRUE	FALSE	FALSE
WOS:000622421100014		TRUE	FALSE	FALSE
WOS:000620350200021	10.20417/nzjecol.45.12	TRUE	FALSE	FALSE
WOS:000622320500002	10.1590/1516-3180.2020.0449.R1.01102020	TRUE	FALSE	FALSE
WOS:000622966800001	10.17645/up.v6i1.4135	TRUE	FALSE	FALSE
WOS:000622966800005	10.17645/up.v6i1.3613	TRUE	FALSE	FALSE
WOS:000621847400003	10.2991/ijcis.d.210203.006	TRUE	FALSE	FALSE
WOS:000621767700003	10.3846/jcem.2021.14365	TRUE	FALSE	FALSE
WOS:000618076700014	10.3233/JIFS-189192	TRUE	FALSE	FALSE
WOS:000618076700021	10.3233/JIFS-189199	TRUE	FALSE	FALSE
WOS:000618076700024	10.3233/JIFS-189202	TRUE	FALSE	FALSE
WOS:000620425400001	10.3846/jbem.2021.13885	TRUE	FALSE	FALSE
WOS:000621378100003	10.1016/j.techfore.2020.120377	TRUE	FALSE	FALSE
WOS:000618844500003	10.3233/HSM-200999	TRUE	FALSE	FALSE
WOS:000619263100001	10.2147/CMAR.S270099	TRUE	FALSE	FALSE
WOS:000618065300008	10.14429/djlit.41.1.16328	TRUE	FALSE	FALSE
WOS:000617263600022	10.14207/ejsd.2021.v10n1p303	TRUE	FALSE	FALSE
WOS:000618250400017	10.1016/j.jeap.2020.100929	TRUE	FALSE	FALSE
WOS:000617695500007	10.1016/j.japh.2020.08.037	TRUE	FALSE	FALSE
WOS:000613944700006	10.3846/jbem.2020.13641	TRUE	FALSE	FALSE
WOS:000615122400009	10.2196/24569	TRUE	TRUE	FALSE
WOS:000614413700010		TRUE	FALSE	FALSE
WOS:000615257800014	10.4274/meandros.galenos.2020.59023	TRUE	FALSE	FALSE
WOS:000615713500002	10.1027/2151-2604/a000437	TRUE	FALSE	FALSE
WOS:000614359600024	10.21037/tcr-20-2852	TRUE	FALSE	FALSE
WOS:000626309700001	10.1109/ACCESS.2021.3061576	TRUE	TRUE	FALSE
WOS:000619022000001	10.1080/23311886.2021.1886645	TRUE	FALSE	FALSE
WOS:000616300300001	10.1109/ACCESS.2021.3052918	TRUE	FALSE	FALSE
WOS:000611829100003	10.5672/apunts.2014-0983.es.(2021/1).143.03	TRUE	FALSE	FALSE
WOS:000618043600003	10.1016/j.heliyon.2021.e06021	TRUE	FALSE	FALSE
WOS:000618044000021	10.1016/j.heliyon.2021.e06005	TRUE	FALSE	FALSE
WOS:000614873800002	10.3846/jbem.2021.13934	TRUE	FALSE	FALSE
WOS:000614873800009	10.3846/jbem.2020.14018	TRUE	FALSE	FALSE
WOS:000616702000001	10.1136/gpsych-2020-100327	TRUE	FALSE	FALSE
WOS:000617368800001	10.1109/ACCESS.2021.3054563	TRUE	FALSE	FALSE
WOS:000613719900001	10.2147/JPR.S300924	TRUE	FALSE	FALSE
WOS:000613730800001	10.2147/JPR.S291741	TRUE	FALSE	FALSE
WOS:000615025700001	10.1109/ACCESS.2021.3053611	TRUE	FALSE	FALSE
WOS:000614433300012	10.1016/j.frl.2020.101532	TRUE	FALSE	FALSE
WOS:000607730600077	10.1109/ACCESS.2020.3046931	TRUE	FALSE	FALSE
WOS:000606579200001	10.1109/ACCESS.2020.3047434	TRUE	FALSE	FALSE
WOS:000617161000001	10.1177/2158244020988870	TRUE	FALSE	FALSE
WOS:000614449200003	10.1007/s10551-019-04232-6	TRUE	FALSE	FALSE
WOS:000609166400012	10.26512/rici.v14.n1.2021.31979	TRUE	FALSE	FALSE
WOS:000610243400020	10.5137/1019-5149.JTN.30216-20.2	TRUE	FALSE	FALSE
WOS:000609634200004	10.16888/interd.2021.38.1.4	TRUE	FALSE	FALSE
WOS:000613123700001	10.1177/2158244020988865	TRUE	FALSE	FALSE
WOS:000609619600001	10.4103/jfcm.JFCM_332_20	TRUE	FALSE	FALSE
WOS:000609218200012	10.1016/j.jrurstud.2020.10.050	TRUE	FALSE	FALSE
WOS:000613119600001	10.1177/2325967120969902	TRUE	FALSE	FALSE
WOS:000613001000001	10.1177/2325967120973688	TRUE	FALSE	FALSE
WOS:000611750200001	10.3390/su13020548	TRUE	FALSE	FALSE
WOS:000611767500001	10.3390/su13020791	TRUE	FALSE	FALSE
WOS:000611777500001	10.3390/su13020774	TRUE	FALSE	FALSE
WOS:000608488500014	10.5093/apj2021a6	TRUE	FALSE	FALSE
WOS:000610241800023	10.1136/bmjopen-2020-046002	TRUE	FALSE	FALSE
WOS:000609835200001	10.3390/brainsci11010074	TRUE	FALSE	FALSE
WOS:000607806700002	10.1109/TSMC.2020.3043192	TRUE	FALSE	FALSE
WOS:000608727900001	10.1515/iwp-2020-2132	TRUE	FALSE	FALSE
WOS:000611254200001	10.3390/ijerph18020663	TRUE	FALSE	FALSE
WOS:000605110100060	10.1016/j.ijhydene.2020.09.186	TRUE	FALSE	FALSE
WOS:000605640800002	10.1016/j.est.2020.102027	TRUE	FALSE	FALSE
WOS:000610332000001	10.3390/jmse9010093	TRUE	FALSE	FALSE
WOS:000610355200001	10.3390/land10010076	TRUE	TRUE	FALSE
WOS:000610721400001	10.3390/plants10010072	TRUE	FALSE	FALSE
WOS:000611733900001	10.3390/su13020853	TRUE	FALSE	FALSE
WOS:000607829100005	10.1016/j.spc.2020.09.006	TRUE	FALSE	FALSE
WOS:000608232400010	10.12032/TMR20201023203	TRUE	FALSE	FALSE
WOS:000611754900001	10.3390/w13020174	TRUE	FALSE	FALSE
WOS:000607730200003	10.5295/cdg.191189no	TRUE	FALSE	FALSE
WOS:000609854000001	10.3390/brainsci11010033	TRUE	FALSE	FALSE
WOS:000605163100016	10.3895/rts.v17n46.12661	TRUE	FALSE	FALSE
WOS:000605733800052	10.1016/j.athoracsur.2020.04.065	TRUE	FALSE	FALSE
WOS:000607702900001	10.5380/atoz.v10i1.76894	TRUE	FALSE	FALSE
WOS:000606825400003	10.22514/sv.2020.16.0091	TRUE	FALSE	FALSE
WOS:000605606600005	10.1177/0734242X20962841	TRUE	FALSE	FALSE
WOS:000604523400005		TRUE	FALSE	FALSE
WOS:000605369900035	10.1007/s10479-018-3083-9	TRUE	FALSE	FALSE
WOS:000606291700001	10.3390/ijerph18010196	TRUE	FALSE	FALSE
WOS:000604615400030	10.1016/j.jsurg.2020.06.026	TRUE	FALSE	FALSE
WOS:000606367100001	10.3390/su13010285	TRUE	FALSE	FALSE
WOS:000606374400001	10.3390/su13010330	TRUE	FALSE	FALSE
WOS:000605782200001	10.3390/en14010162	TRUE	TRUE	FALSE
WOS:000603441500002	10.1016/j.tifs.2020.11.011	TRUE	TRUE	FALSE
WOS:000606459000001	10.3390/su13010029	TRUE	FALSE	FALSE
WOS:000606464500001	10.3390/su13010155	TRUE	FALSE	FALSE
WOS:000602731200013	10.19132/1808-5245271.286-307	TRUE	FALSE	FALSE
WOS:000602731200015	10.19132/1808-5245271.336-360	TRUE	FALSE	FALSE
WOS:000600791800012	10.1016/j.tele.2020.101491	TRUE	FALSE	FALSE
WOS:000604568300001	10.1016/j.compbiomed.2020.104162	TRUE	FALSE	FALSE
WOS:000603736400001	10.1080/16549716.2020.1855694	TRUE	FALSE	FALSE
WOS:000601162500030	10.1016/j.techfore.2020.120331	TRUE	FALSE	FALSE
WOS:000595802200291	10.1016/j.chemosphere.2020.128238	TRUE	TRUE	FALSE
WOS:000603539900001	10.1088/1748-9326/abcee9	TRUE	FALSE	FALSE
WOS:000600662600009	10.1016/j.wneu.2020.09.099	TRUE	FALSE	FALSE
WOS:000596302400001	10.1016/j.ijpe.2020.107868	TRUE	FALSE	FALSE
WOS:000597804300004	10.1016/j.jpsychires.2020.10.018	TRUE	FALSE	FALSE
WOS:000599097100042	10.1016/j.jss.2020.08.027	TRUE	FALSE	FALSE
WOS:000596369100018	10.1016/j.nedt.2020.104645	TRUE	FALSE	FALSE
WOS:000595276500015	10.18273/revuin.v20n1-2021015	TRUE	FALSE	FALSE
WOS:000599962000002	10.1016/j.aprim.2019.11.002	TRUE	FALSE	FALSE
WOS:000600052800008	10.15517/eci.v11i1.42082	TRUE	FALSE	FALSE
WOS:000600414000012	10.1016/j.ijmedinf.2020.104330	TRUE	FALSE	FALSE
WOS:000590683000006	10.1016/j.jbusres.2020.08.043	TRUE	FALSE	FALSE
WOS:000599634000002	10.4018/JGIM.2021010101	TRUE	FALSE	FALSE
WOS:000598656600005	10.18601/01207555.n28.05	TRUE	FALSE	FALSE
WOS:000591897500001	10.1016/j.ecolind.2020.106882	TRUE	FALSE	FALSE
WOS:000590682800019	10.1016/j.jbusres.2020.07.030	TRUE	FALSE	FALSE
WOS:000591953400006	10.7150/jca.47158	TRUE	TRUE	FALSE
WOS:000597397000006	10.17221/34/2020-PPS	TRUE	FALSE	FALSE
WOS:000596164200009	10.22478/ufpb.2238-104X.2021v11n1.52611	TRUE	FALSE	FALSE
WOS:000592391200005	10.1016/j.jclepro.2020.123402	TRUE	FALSE	FALSE
WOS:000587290300168	10.1016/j.chemosphere.2020.128366	TRUE	FALSE	FALSE
WOS:000591175300013	10.1016/j.apm.2020.07.004	TRUE	FALSE	FALSE
WOS:000590159100005	10.4018/IJOPCD.2021010105	TRUE	FALSE	FALSE
WOS:000589421700009	10.1016/j.fss.2020.03.012	TRUE	FALSE	FALSE
WOS:000582468200008	10.18601/16577558.n33.08	TRUE	FALSE	FALSE
WOS:000579756100022	10.1016/j.omega.2020.102295	TRUE	FALSE	FALSE
WOS:000563569200035	10.4103/1673-5374.286974	TRUE	FALSE	FALSE
WOS:000611159900001	10.1177/0340035220965986	TRUE	FALSE	FALSE
WOS:000605199900012	10.7759/cureus.12411	TRUE	FALSE	FALSE
WOS:000606471800001	10.1080/16549716.2020.1768795	TRUE	FALSE	FALSE
WOS:000604637300001	10.1142/S0219877020970019	TRUE	FALSE	FALSE
WOS:000603700200001	10.1108/IJEBR-11-2020-0798	TRUE	FALSE	FALSE
WOS:000603761800001	10.1080/13562517.2020.1863351	TRUE	FALSE	FALSE
WOS:000607156300001	10.3389/fpsyg.2020.629951	TRUE	FALSE	FALSE
WOS:000608875100024	10.1021/acs.jcim.0c01098	TRUE	TRUE	FALSE
WOS:000610154500003	10.1155/2020/6612034	TRUE	FALSE	FALSE
WOS:000609088600001	10.1177/0952076720977588	TRUE	FALSE	FALSE
WOS:000604114400001	10.1108/IJOA-09-2020-2401	TRUE	FALSE	FALSE
WOS:000604119100001	10.1108/JKM-07-2020-0571	TRUE	FALSE	FALSE
WOS:000607867700001	10.1108/IJCHM-05-2020-0493	TRUE	FALSE	FALSE
WOS:000605217500001	10.3389/fonc.2020.607777	TRUE	FALSE	FALSE
WOS:000601338100001	10.1080/00220620.2020.1862767	TRUE	FALSE	FALSE
WOS:000595903800006	10.1186/s13244-020-00936-w	TRUE	FALSE	FALSE
WOS:000603903400001	10.1080/00207721.2020.1862937	TRUE	FALSE	FALSE
WOS:000608348800001	10.1080/15623599.2020.1866431	TRUE	FALSE	FALSE
WOS:000602924400011	10.7759/cureus.12205	TRUE	FALSE	FALSE
WOS:000600144600001	10.1108/JSBED-07-2019-0221	TRUE	FALSE	FALSE
WOS:000599979200001	10.1080/10962247.2020.1854017	TRUE	FALSE	FALSE
WOS:000586917600178	10.1016/j.jclepro.2020.124044	TRUE	FALSE	FALSE
WOS:000586917600196	10.1016/j.jclepro.2020.124082	TRUE	FALSE	FALSE
WOS:000586917600019	10.1016/j.jclepro.2020.122802	TRUE	FALSE	FALSE
WOS:000586917600106	10.1016/j.jclepro.2020.123495	TRUE	FALSE	FALSE
WOS:000599669600001	10.1080/09537325.2020.1862413	TRUE	FALSE	FALSE
WOS:000600056200001	10.1111/tbed.13948	TRUE	FALSE	FALSE
WOS:000603536300001	10.1155/2020/5019607	TRUE	FALSE	FALSE
WOS:000601381100001	10.1159/000509862	TRUE	FALSE	FALSE
WOS:000599406700001	10.1080/03075079.2020.1861594	TRUE	FALSE	FALSE
WOS:000599980300001	10.1080/10494820.2020.1859546	TRUE	FALSE	FALSE
WOS:000599966600001	10.1108/JD-06-2020-0097	TRUE	FALSE	FALSE
WOS:000599624100001	10.1002/leap.1353	TRUE	FALSE	FALSE
WOS:000596627600023	10.18240/ijo.2020.12.23	TRUE	FALSE	FALSE
WOS:000599791400001	10.1007/s11192-020-03818-6	TRUE	FALSE	FALSE
WOS:000599791400002	10.1007/s11192-020-03782-1	TRUE	FALSE	FALSE
WOS:000599791400004	10.1007/s11192-020-03800-2	TRUE	TRUE	FALSE
WOS:000598927000001	10.1080/02626667.2020.1851691	TRUE	FALSE	FALSE
WOS:000601226000001	10.1177/0098628320979882	TRUE	FALSE	FALSE
WOS:000600176400044	10.1371/journal.pone.0243827	TRUE	FALSE	FALSE
WOS:000599956800001	10.1108/BIJ-07-2020-0380	TRUE	FALSE	FALSE
WOS:000598552100001	10.1080/15384047.2020.1844116	TRUE	FALSE	FALSE
WOS:000599072600001	10.1111/geoj.12370	TRUE	FALSE	FALSE
WOS:000612121500001	10.1080/00913367.2020.1857888	TRUE	FALSE	FALSE
WOS:000599386400001	10.1108/JD-06-2020-0093	TRUE	FALSE	FALSE
WOS:000595254900001	10.1016/j.indcrop.2020.112972	TRUE	FALSE	FALSE
WOS:000598636200001	10.1111/medu.14427	TRUE	FALSE	FALSE
WOS:000598622500001	10.1108/RBF-06-2020-0141	TRUE	FALSE	FALSE
WOS:000591640800005	10.1016/j.jneuroim.2020.577379	TRUE	FALSE	FALSE
WOS:000582959200003	10.1016/j.enbuild.2020.110474	TRUE	FALSE	FALSE
WOS:000581049800051	10.1016/j.scitotenv.2020.141344	TRUE	FALSE	FALSE
WOS:000603580800001	10.1155/2020/8812466	TRUE	FALSE	FALSE
WOS:000599339400001	10.1142/S0217590820500678	TRUE	FALSE	FALSE
WOS:000598614300002	10.7759/cureus.12069	TRUE	TRUE	FALSE
WOS:000598533900001	10.1108/JIC-02-2020-0052	TRUE	FALSE	FALSE
WOS:000598610700001	10.1108/JIMA-05-2020-0158	TRUE	FALSE	FALSE
WOS:000545255200001	10.1080/1828051X.2020.1777753	TRUE	FALSE	FALSE
WOS:000599376700001	10.1080/0951192X.2020.1852600	TRUE	FALSE	FALSE
WOS:000608878800001	10.1080/01605682.2020.1860661	TRUE	FALSE	FALSE
WOS:000599537300001	10.1177/1094670520977672	TRUE	FALSE	FALSE
WOS:000599953600001	10.1108/GKMC-07-2019-0085	TRUE	FALSE	FALSE
WOS:000597255300001	10.1108/IJBM-06-2020-0336	TRUE	FALSE	FALSE
WOS:000599531500010	10.1021/acs.jmedchem.0c01159	TRUE	FALSE	FALSE
WOS:000598380900001	10.1108/JMTM-03-2020-0087	TRUE	FALSE	FALSE
WOS:000579500800083	10.1016/j.jclepro.2020.123249	TRUE	FALSE	FALSE
WOS:000579500800132	10.1016/j.jclepro.2020.124033	TRUE	FALSE	FALSE
WOS:000579500800098	10.1016/j.jclepro.2020.123308	TRUE	FALSE	FALSE
WOS:000604122500001	10.1080/19420676.2020.1861477	TRUE	FALSE	FALSE
WOS:000596606600001	10.1108/IJEBR-02-2020-0079	TRUE	FALSE	FALSE
WOS:000596469900001	10.1111/jan.14685	TRUE	FALSE	FALSE
WOS:000597975600001	10.1108/IJCHM-06-2020-0521	TRUE	FALSE	FALSE
WOS:000596107700001	10.1111/mam.12226	TRUE	FALSE	FALSE
WOS:000571407400003	10.1016/j.jhazmat.2020.123110	TRUE	FALSE	FALSE
WOS:000630163400001	10.1177/0972150920975116	TRUE	FALSE	FALSE
WOS:000612838500033	10.1097/MD.0000000000023208	TRUE	FALSE	FALSE
WOS:000604666500001	10.1080/2000656X.2020.1858842	TRUE	FALSE	FALSE
WOS:000598937300001	10.1080/09588221.2020.1857409	TRUE	FALSE	FALSE
WOS:000597150200037	10.1371/journal.pone.0242857	TRUE	FALSE	FALSE
WOS:000594393700001	10.1108/IMEFM-08-2020-0419	TRUE	TRUE	FALSE
WOS:000599274700001	10.3389/fpsyg.2020.598676	TRUE	FALSE	FALSE
WOS:000596736300001	10.1080/21683565.2020.1845275	TRUE	FALSE	FALSE
WOS:000595490500001	10.1108/MRR-05-2020-0258	TRUE	FALSE	FALSE
WOS:000595369400001	10.1007/s00345-020-03532-1	TRUE	FALSE	FALSE
WOS:000625353200004	10.2478/sbe-2020-0044	TRUE	FALSE	FALSE
WOS:000615151900006	10.18845/tm.v33i8.5507	TRUE	FALSE	FALSE
WOS:000615166100010	10.18845/tm.v33i8.5511	TRUE	FALSE	FALSE
WOS:000615166100011	10.18845/tm.v33i8.5512	TRUE	FALSE	FALSE
WOS:000617694800003	10.1016/j.otsr.2020.08.003	TRUE	FALSE	FALSE
WOS:000615160800007	10.1142/S1363919620400034	TRUE	FALSE	FALSE
WOS:000612476300161	10.7189/jogh.10.020508	TRUE	FALSE	FALSE
WOS:000612155500001	10.36660/abc.20201206	TRUE	FALSE	FALSE
WOS:000612608300013	10.1016/j.jds.2019.09.011	TRUE	FALSE	FALSE
WOS:000610834400005	10.1285/i20705948v13n3p652	TRUE	TRUE	FALSE
WOS:000608479000005	10.1016/j.gecco.2020.e01344	TRUE	FALSE	FALSE
WOS:000612227700004	10.1093/jncics/pkaa065	TRUE	FALSE	FALSE
WOS:000605343900034	10.21037/jtd-20-2706	TRUE	FALSE	FALSE
WOS:000608600300013	10.15366/riejs2020.9.2.012	TRUE	FALSE	FALSE
WOS:000606955800002		TRUE	FALSE	FALSE
WOS:000606955800007		TRUE	FALSE	FALSE
WOS:000604675400001	10.2478/acss-2020-0010	TRUE	TRUE	FALSE
WOS:000601313700006	10.1016/j.accinf.2020.100488	TRUE	FALSE	FALSE
WOS:000604796700044	10.2112/JCR-SI105-044.1	TRUE	FALSE	FALSE
WOS:000598752500004	10.1016/j.marpol.2020.104256	TRUE	FALSE	FALSE
WOS:000603578900004	10.1016/j.onehlt.2020.100198	TRUE	FALSE	FALSE
WOS:000604110400014	10.1002/berj.3656	TRUE	FALSE	FALSE
WOS:000594538300014	10.1016/j.healthpol.2020.10.002	TRUE	FALSE	FALSE
WOS:000603608900014	10.1016/j.parkreldis.2020.10.043	TRUE	FALSE	FALSE
WOS:000596699300002	10.1016/j.otsr.2020.03.042	TRUE	FALSE	FALSE
WOS:000596699300003	10.1016/j.otsr.2020.09.005	TRUE	FALSE	FALSE
WOS:000603204700001	10.3390/su122410645	TRUE	FALSE	FALSE
WOS:000603244800001	10.3390/su122410232	TRUE	FALSE	FALSE
WOS:000603236100001	10.3390/su122410622	TRUE	FALSE	FALSE
WOS:000602258100001	10.3390/agronomy10121989	TRUE	FALSE	FALSE
WOS:000602777100001	10.3390/app10248998	TRUE	FALSE	FALSE
WOS:000596613200003	10.1016/j.erss.2020.101756	TRUE	FALSE	FALSE
WOS:000602920800001	10.3390/ijerph17249549	TRUE	FALSE	FALSE
WOS:000597534200001	10.3390/su12239897	TRUE	FALSE	FALSE
WOS:000603298800001	10.3390/su122410328	TRUE	FALSE	FALSE
WOS:000602984800001	10.3390/en13246700	TRUE	FALSE	FALSE
WOS:000602122500001	10.3390/geosciences10120482	TRUE	FALSE	FALSE
WOS:000603195100001	10.3390/su122410384	TRUE	TRUE	FALSE
WOS:000597379000001	10.1016/j.trd.2020.102619	TRUE	FALSE	FALSE
WOS:000602285600001	10.3390/agronomy10121957	TRUE	FALSE	FALSE
WOS:000601876400001	10.3390/brainsci10121018	TRUE	FALSE	FALSE
WOS:000602266600001	10.3390/brainsci10120985	TRUE	FALSE	FALSE
WOS:000601885200001	10.3390/children7120293	TRUE	FALSE	FALSE
WOS:000601467300001	10.3390/data5040099	TRUE	FALSE	FALSE
WOS:000600652300185	10.1016/j.dib.2020.106520	TRUE	FALSE	FALSE
WOS:000602076400001	10.3390/e22121401	TRUE	FALSE	FALSE
WOS:000599171400011	10.5152/eurjther.2020.19115	TRUE	FALSE	FALSE
WOS:000596605800003	10.1016/j.flora.2020.151721	TRUE	FALSE	FALSE
WOS:000601458400001	10.3390/healthcare8040478	TRUE	FALSE	FALSE
WOS:000602114000001	10.3390/land9120488	TRUE	FALSE	FALSE
WOS:000601948100001	10.3390/land9120504	TRUE	FALSE	FALSE
WOS:000596699400001	10.1016/j.otsr.2020.05.016	TRUE	FALSE	FALSE
WOS:000602563600001	10.3390/polym12122848	TRUE	FALSE	FALSE
WOS:000601672600001	10.3390/publications8040055	TRUE	FALSE	FALSE
WOS:000601829000001	10.3390/publications8040050	TRUE	TRUE	FALSE
WOS:000597503000001	10.3390/su12239977	TRUE	FALSE	FALSE
WOS:000597489100001	10.3390/su12239871	TRUE	FALSE	FALSE
WOS:000601767700001	10.3390/vetsci7040189	TRUE	FALSE	FALSE
WOS:000600668300030	10.1016/j.wneu.2020.08.115	TRUE	FALSE	FALSE
WOS:000600668300022	10.1016/j.wneu.2020.08.084	TRUE	FALSE	FALSE
WOS:000600554400001	10.1089/big.2020.29042.edi	TRUE	FALSE	FALSE
WOS:000599241500003	10.14744/etd.2020.68542	TRUE	FALSE	FALSE
WOS:000601509300001	10.3390/healthcare8040492	TRUE	FALSE	FALSE
WOS:000600139000003	10.17993/3cemp.2020.edicionespecial1.53-65	TRUE	FALSE	FALSE
WOS:000600399400005	10.1016/j.est.2020.101976	TRUE	FALSE	FALSE
WOS:000594668800008	10.1016/j.pubrev.2020.101963	TRUE	FALSE	FALSE
WOS:000599933600007	10.1016/j.eist.2020.08.002	TRUE	FALSE	FALSE
WOS:000595541100003	10.1139/er-2019-0075	TRUE	FALSE	FALSE
WOS:000599712100004	10.1016/j.ijdrr.2020.101877	TRUE	FALSE	FALSE
WOS:000599942700006	10.1016/j.est.2020.101704	TRUE	FALSE	FALSE
WOS:000597572200001	10.3390/ma13235534	TRUE	TRUE	FALSE
WOS:000595279900019	10.1016/j.seps.2020.100862	TRUE	FALSE	FALSE
WOS:000599524100011	10.1016/j.geodrs.2020.e00345	TRUE	TRUE	FALSE
WOS:000595313300002	10.1016/j.jii.2020.100172	TRUE	FALSE	FALSE
WOS:000597449300001	10.3390/su122310051	TRUE	FALSE	FALSE
WOS:000597452500001	10.3390/su122310176	TRUE	FALSE	FALSE
WOS:000593748100012	10.1016/j.jclinane.2020.110012	TRUE	FALSE	FALSE
WOS:000591508600006	10.1016/j.jbusres.2020.08.023	TRUE	FALSE	FALSE
WOS:000591508600020	10.1016/j.jbusres.2020.08.037	TRUE	FALSE	FALSE
WOS:000591508600024	10.1016/j.jbusres.2020.08.019	TRUE	FALSE	FALSE
WOS:000596476300006	10.1590/1413-812320202512.18152020	TRUE	FALSE	FALSE
WOS:000596476300013	10.1590/1413-812320202512.16882020	TRUE	FALSE	FALSE
WOS:000596476300022	10.1590/1413-812320202512.28362020	TRUE	FALSE	FALSE
WOS:000594718800005	10.1017/S0031182020001596	TRUE	FALSE	FALSE
WOS:000592044600007	10.1097/PRS.0000000000007340	TRUE	FALSE	FALSE
WOS:000592044600012	10.1097/PRS.0000000000007378	TRUE	FALSE	FALSE
WOS:000594859600001	10.1017/S0032247420000352	TRUE	FALSE	FALSE
WOS:000592032400003	10.1016/j.aap.2020.105834	TRUE	FALSE	FALSE
WOS:000579495100012	10.1016/j.jclepro.2020.122580	TRUE	FALSE	FALSE
WOS:000579495100164	10.1016/j.jclepro.2020.124132	TRUE	FALSE	FALSE
WOS:000581089100014	10.1016/j.onehlt.2020.100146	TRUE	FALSE	FALSE
WOS:000582927200089	10.1016/j.rser.2020.110372	TRUE	TRUE	FALSE
WOS:000581600100059	10.1016/j.ribaf.2020.101287	TRUE	FALSE	FALSE
WOS:000577491900005	10.1016/j.omega.2020.102306	TRUE	FALSE	FALSE
WOS:000577180700017		TRUE	FALSE	FALSE
WOS:000575918600023	10.29333/ejgm/8460	TRUE	FALSE	FALSE
WOS:000564254100005	10.33889/IJMEMS.2020.5.6.081	TRUE	FALSE	FALSE
WOS:000564254100012	10.33889/IJMEMS.2020.5.6.088	TRUE	FALSE	FALSE
WOS:000630815300001	10.1177/0165551520977447	TRUE	TRUE	FALSE
WOS:000598130300001	10.3389/fpsyg.2020.550716	TRUE	FALSE	FALSE
WOS:000596479800001	10.1186/s12911-020-01321-9	TRUE	FALSE	FALSE
WOS:000594075500001	10.1002/hrdq.21415	TRUE	FALSE	FALSE
WOS:000598389600007	10.1155/2020/7425397	TRUE	FALSE	FALSE
WOS:000600910700001	10.1177/0023830920974710	TRUE	FALSE	FALSE
WOS:000593706600014	10.1016/j.ijhydene.2020.09.104	TRUE	FALSE	FALSE
WOS:000595738500001	10.1186/s12915-020-00892-3	TRUE	FALSE	FALSE
WOS:000593421700001	10.1108/IJICC-06-2020-0067	TRUE	FALSE	FALSE
WOS:000592908800001	10.1108/BIJ-08-2020-0428	TRUE	FALSE	FALSE
WOS:000592866800001	10.1108/JAMR-03-2020-0040	TRUE	FALSE	FALSE
WOS:000598342900001	10.2196/19391	TRUE	FALSE	FALSE
WOS:000596838000001	10.3389/fmed.2020.581402	TRUE	FALSE	FALSE
WOS:000598928500001	10.1080/00987913.2020.1854155	TRUE	FALSE	FALSE
WOS:000593887000034	10.1371/journal.pone.0241772	TRUE	FALSE	FALSE
WOS:000591841000001	10.1002/bse.2660	TRUE	FALSE	FALSE
WOS:000592162900001	10.1007/s10668-020-01110-4	TRUE	FALSE	FALSE
WOS:000591454200001	10.1080/1034912X.2020.1846688	TRUE	FALSE	FALSE
WOS:000595651800018	10.1371/journal.pone.0242781	TRUE	FALSE	FALSE
WOS:000591507200001	10.1111/prd.12376	TRUE	FALSE	FALSE
WOS:000596359600001	10.1186/s12906-020-03151-8	TRUE	FALSE	FALSE
WOS:000592811600001	10.1108/PMM-03-2020-0015	TRUE	FALSE	FALSE
WOS:000591948600001	10.1007/s13760-020-01549-2	TRUE	FALSE	FALSE
WOS:000591935700001	10.7717/peerj-cs.313	TRUE	FALSE	FALSE
WOS:000591384600001	10.1002/ijch.202000078	TRUE	FALSE	FALSE
WOS:000395303900008	10.5585/rgss.v5i2.233	TRUE	FALSE	FALSE
WOS:000394274500008		TRUE	FALSE	FALSE
WOS:000392934900003	10.6035/2174-0992.2016.12.3	TRUE	FALSE	FALSE
WOS:000393124600018	10.22456/1982-8918.61648	TRUE	FALSE	FALSE
WOS:000392322100004		TRUE	FALSE	FALSE
WOS:000391951000003	10.2489/jswc.71.4.98A	TRUE	FALSE	FALSE
WOS:000390698900004	10.14429/djlit.36.4.9742	TRUE	TRUE	FALSE
WOS:000390698900005	10.14429/djlit.36.4.9912	TRUE	FALSE	FALSE
WOS:000390791100003	10.3103/S0147688216030035	TRUE	TRUE	FALSE
WOS:000389154500004	10.5585/remark.v15i3.3174	TRUE	FALSE	FALSE
WOS:000389149600011	10.1590/1981-5344/2651	TRUE	FALSE	FALSE
WOS:000388359800032	10.1097/GOX.0000000000000834	TRUE	FALSE	FALSE
WOS:000385391200015	10.1111/jocs.12773	TRUE	FALSE	FALSE
WOS:000383508200006	10.1093/reseval/rvw013	TRUE	FALSE	FALSE
WOS:000383508200008	10.1093/reseval/rvv040	TRUE	FALSE	FALSE
WOS:000383284400010	10.1093/bjsw/bcv022	TRUE	FALSE	FALSE
WOS:000382848100006	10.1134/S1019331616040031	TRUE	FALSE	FALSE
WOS:000380580100017	10.1016/j.acalib.2016.04.002	TRUE	FALSE	FALSE
WOS:000379931100002	10.1016/S2155-8256(16)31072-9	TRUE	FALSE	FALSE
WOS:000379773900001	10.1093/imaman/dpw004	TRUE	FALSE	FALSE
WOS:000379229200002	10.5860/crl.77.4.410	TRUE	FALSE	FALSE
WOS:000379005800001	10.3389/fnhum.2016.00336	TRUE	TRUE	FALSE
WOS:000378976300016	10.1016/j.jclinepi.2016.01.028	TRUE	FALSE	FALSE
WOS:000379205100001	10.1186/s13018-016-0408-8	TRUE	FALSE	FALSE
WOS:000378817300024	10.1007/s11356-016-6856-1	TRUE	FALSE	FALSE
WOS:000378396500024	10.1016/j.jiph.2015.10.001	TRUE	FALSE	FALSE
WOS:000378644700010	10.1002/asi.23463	TRUE	FALSE	FALSE
WOS:000378644700011	10.1002/asi.23467	TRUE	FALSE	FALSE
WOS:000378777500009	10.1007/s11192-016-1950-1	TRUE	FALSE	FALSE
WOS:000378777500015	10.1007/s11192-016-1946-x	TRUE	FALSE	FALSE
WOS:000378777500017	10.1007/s11192-016-1963-9	TRUE	FALSE	FALSE
WOS:000378777500023	10.1007/s11192-016-1910-9	TRUE	FALSE	FALSE
WOS:000378777500027	10.1007/s11192-016-1911-8	TRUE	FALSE	FALSE
WOS:000378452800002	10.1016/j.jsis.2016.01.002	TRUE	FALSE	FALSE
WOS:000377734300011	10.1016/j.ipm.2015.12.011	TRUE	FALSE	TRUE
WOS:000378807800004	10.1016/j.ajem.2016.03.033	TRUE	FALSE	FALSE
WOS:000379026600006	10.1007/s10531-016-1122-x	TRUE	FALSE	FALSE
WOS:000383344200001	10.1016/j.brq.2016.02.001	TRUE	FALSE	FALSE
WOS:000376212900002	10.1016/j.compedu.2016.03.010	TRUE	FALSE	FALSE
WOS:000410840300002	10.15517/eci.v6i2.2573	TRUE	FALSE	FALSE
WOS:000410332400002		TRUE	FALSE	FALSE
WOS:000388371800009		TRUE	FALSE	FALSE
WOS:000381165100030	10.1016/j.gloenvcha.2016.02.006	TRUE	FALSE	FALSE
WOS:000408593000013	10.18566/iconofact.v12.n19.a12	TRUE	FALSE	FALSE
WOS:000394273100003	10.5585/iji.v4i2.91	TRUE	FALSE	FALSE
WOS:000381554600019	10.1123/japa.2015-0188	TRUE	FALSE	FALSE
WOS:000379232300001	10.1007/s11051-016-3431-0	TRUE	FALSE	FALSE
WOS:000378976500009	10.1016/j.jtho.2016.03.010	TRUE	FALSE	FALSE
WOS:000380768700003	10.1371/journal.pbio.1002501	TRUE	FALSE	FALSE
WOS:000383508200005	10.1093/reseval/rvv049	TRUE	FALSE	FALSE
WOS:000383508200012	10.1093/reseval/rvw003	TRUE	FALSE	FALSE
WOS:000388300100016	10.1590/S0104-12902016148937	TRUE	FALSE	FALSE
WOS:000378777500007	10.1007/s11192-016-1959-5	TRUE	FALSE	FALSE
WOS:000378777500008	10.1007/s11192-016-1953-y	TRUE	FALSE	FALSE
WOS:000378777500019	10.1007/s11192-016-1965-7	TRUE	FALSE	FALSE
WOS:000378777500020	10.1007/s11192-016-1955-9	TRUE	FALSE	FALSE
WOS:000378777500026	10.1007/s11192-016-1904-7	TRUE	TRUE	FALSE
WOS:000380760400099	10.3390/su8070691	TRUE	FALSE	FALSE
WOS:000449014900001	10.1016/j.spc.2016.02.001	TRUE	FALSE	FALSE
WOS:000380365000084	10.1016/J.WNEU.2016.02.118	TRUE	FALSE	FALSE
WOS:000380365000085	10.1016/j.wneu.2016.02.117	TRUE	FALSE	FALSE
WOS:000377102000002	10.1177/0960327115598386	TRUE	FALSE	FALSE
WOS:000376684400005	10.1177/1948550616644297	TRUE	FALSE	FALSE
WOS:000378918600018	10.18520/cs/v110/i12/2276-2280	TRUE	FALSE	FALSE
WOS:000379203900001	10.1186/s13018-016-0404-z	TRUE	FALSE	FALSE
WOS:000377946500001	10.1186/s12879-016-1600-5	TRUE	FALSE	FALSE
WOS:000377369700024	10.1371/journal.pone.0155876	TRUE	FALSE	FALSE
WOS:000395271500006		TRUE	FALSE	FALSE
WOS:000393554800001		TRUE	TRUE	FALSE
WOS:000393130700001	10.1093/scipol/scv037	TRUE	FALSE	FALSE
WOS:000383675100018	10.1002/jaba.279	TRUE	FALSE	FALSE
WOS:000388374300002		TRUE	FALSE	FALSE
WOS:000386350800020		TRUE	FALSE	FALSE
WOS:000383882900002	10.1080/09737766.2016.1177938	TRUE	TRUE	FALSE
WOS:000382586000003	10.1111/hir.12146	TRUE	FALSE	FALSE
WOS:000382586000006	10.1111/hir.12140	TRUE	FALSE	FALSE
WOS:000380360500024	10.1016/j.wneu.2016.02.045	TRUE	FALSE	FALSE
WOS:000380360500072	10.1016/j.wneu.2016.01.087	TRUE	FALSE	FALSE
WOS:000379017300004	10.1111/jocd.12198	TRUE	FALSE	FALSE
WOS:000378860100062	10.3390/ijerph13060583	TRUE	FALSE	FALSE
WOS:000378815000005	10.3846/16111699.2013.807868	TRUE	FALSE	FALSE
WOS:000377929700009	10.1038/sj.bdj.2016.411	TRUE	FALSE	FALSE
WOS:000378049000004	10.1089/acm.2015.0281	TRUE	FALSE	FALSE
WOS:000377898300002	10.1007/s10579-016-9352-9	TRUE	TRUE	FALSE
WOS:000377412100023	10.1016/j.ijsu.2016.04.048	TRUE	FALSE	FALSE
WOS:000377521100026	10.1002/oby.21478	TRUE	FALSE	FALSE
WOS:000376611100003		TRUE	TRUE	FALSE
WOS:000376218700003	10.1016/j.acra.2016.02.006	TRUE	FALSE	FALSE
WOS:000376273700005	10.1007/s11192-016-1895-4	TRUE	FALSE	FALSE
WOS:000376273700007	10.1007/s11192-016-1897-2	TRUE	FALSE	FALSE
WOS:000376273700016	10.1007/s11192-016-1938-x	TRUE	FALSE	FALSE
WOS:000376273700018	10.1007/s11192-016-1892-7	TRUE	FALSE	FALSE
WOS:000376273700031	10.1007/s11192-016-1908-3	TRUE	FALSE	FALSE
WOS:000377428400022	10.1093/asj/sjv219	TRUE	FALSE	FALSE
WOS:000377639900004		TRUE	FALSE	FALSE
WOS:000379452300009	10.1016/j.jclinepi.2015.10.018	TRUE	FALSE	FALSE
WOS:000379452300015	10.1016/j.jclinepi.2015.10.020	TRUE	FALSE	FALSE
WOS:000396976400022	10.7189/jogh.06.010504	TRUE	FALSE	FALSE
WOS:000408925500002	10.1007/s10843-015-0162-8	TRUE	FALSE	FALSE
WOS:000376264000012	10.1002/asi.23489	TRUE	FALSE	FALSE
WOS:000395271500016		TRUE	FALSE	FALSE
WOS:000379272800001	10.1016/j.scaman.2016.02.001	TRUE	FALSE	FALSE
WOS:000376273700008	10.1007/s11192-016-1925-2	TRUE	FALSE	FALSE
WOS:000376273700013	10.1007/s11192-016-1935-0	TRUE	TRUE	FALSE
WOS:000376273700023	10.1007/s11192-016-1898-1	TRUE	FALSE	FALSE
WOS:000376273700025	10.1007/s11192-016-1893-6	TRUE	FALSE	FALSE
WOS:000376273700033	10.1007/s11192-016-1928-z	TRUE	FALSE	FALSE
WOS:000379512000005	10.1177/0306312716650046	TRUE	FALSE	FALSE
WOS:000374549300006	10.1002/smj.2377	TRUE	FALSE	FALSE
WOS:000380360500093	10.1016/j.wneu.2016.02.004	TRUE	FALSE	FALSE
WOS:000375158100003	10.1111/hex.12299	TRUE	FALSE	FALSE
WOS:000372540200012	10.1016/j.ijinfomgt.2016.01.003	TRUE	FALSE	FALSE
WOS:000371948400017	10.1016/j.rser.2015.12.357	TRUE	FALSE	FALSE
WOS:000376880200023	10.1371/journal.pone.0155788	TRUE	FALSE	FALSE
WOS:000376291100091	10.1371/journal.pone.0155732	TRUE	FALSE	FALSE
WOS:000375414700002	10.1186/s12985-016-0534-2	TRUE	FALSE	FALSE
WOS:000391942800007	10.5585/geas.v5i2.385	TRUE	FALSE	FALSE
WOS:000391942800008	10.5585/geas.v5i2.410	TRUE	FALSE	FALSE
WOS:000389049600006		TRUE	FALSE	FALSE
WOS:000389049600011		TRUE	FALSE	FALSE
WOS:000380106000003	10.1007/s12471-016-0828-4	TRUE	FALSE	FALSE
WOS:000379861800013	10.3390/ijgi5050066	TRUE	FALSE	FALSE
WOS:000379139300001	10.1017/S1351324915000388	TRUE	FALSE	FALSE
WOS:000378464800011	10.1016/j.jclinepi.2015.02.019	TRUE	FALSE	FALSE
WOS:000378621400018	10.3145/epi.2016.may.18	TRUE	FALSE	FALSE
WOS:000378099000004	10.1016/j.ibbai.2016.04.013	TRUE	FALSE	FALSE
WOS:000378099000009	10.1016/j.ibbai.2016.04.018	TRUE	FALSE	FALSE
WOS:000377413800005	10.1016/j.joi.2016.01.010	TRUE	FALSE	FALSE
WOS:000377413800006	10.1016/j.joi.2016.01.009	TRUE	FALSE	FALSE
WOS:000377413800013	10.1016/j.joi.2016.02.004	TRUE	FALSE	FALSE
WOS:000377413800015	10.1016/j.joi.2016.04.010	TRUE	FALSE	FALSE
WOS:000377413800024	10.1016/j.joi.2016.04.006	TRUE	TRUE	FALSE
WOS:000377502600001	10.1097/01.pec.0000482892.63177.a1	TRUE	FALSE	FALSE
WOS:000376421400100	10.1007/s11356-016-6434-6	TRUE	FALSE	FALSE
WOS:000376273600002	10.1007/s11192-016-1867-8	TRUE	FALSE	FALSE
WOS:000376273600006	10.1007/s11192-016-1885-6	TRUE	TRUE	FALSE
WOS:000376273600014	10.1007/s11192-016-1854-0	TRUE	FALSE	FALSE
WOS:000376273600015	10.1007/s11192-016-1865-x	TRUE	TRUE	FALSE
WOS:000376273600017	10.1007/s11192-016-1922-5	TRUE	FALSE	FALSE
WOS:000376273600018	10.1007/s11192-016-1916-3	TRUE	FALSE	FALSE
WOS:000376273600019	10.1007/s11192-016-1882-9	TRUE	FALSE	FALSE
WOS:000376273600031	10.1007/s11192-016-1864-y	TRUE	FALSE	FALSE
WOS:000376414700007	10.1590/2318-08892016000200007	TRUE	FALSE	FALSE
WOS:000376448700078	10.1016/j.wneu.2015.11.072	TRUE	FALSE	FALSE
WOS:000375958400002	10.5565/rev/dag.318	TRUE	FALSE	FALSE
WOS:000376191200007	10.22514/SV111.052016.7	TRUE	FALSE	FALSE
WOS:000374723000043	10.3171/2015.10.JNS152431	TRUE	FALSE	FALSE
WOS:000374722900018	10.3171/2015.8.SPINE15674	TRUE	FALSE	FALSE
WOS:000374509700006	10.1055/s-0035-1568883	TRUE	FALSE	FALSE
WOS:000374474300013	10.1002/asi.23505	TRUE	FALSE	FALSE
WOS:000374474300015	10.1002/asi.23474	TRUE	FALSE	FALSE
WOS:000374474300016	10.1002/asi.23493	TRUE	FALSE	FALSE
WOS:000374490400005	10.1177/1049731514549815	TRUE	FALSE	FALSE
WOS:000374860500011	10.2214/AJR.15.15640	TRUE	FALSE	FALSE
WOS:000375145600008	10.1111/psj.12149	TRUE	FALSE	FALSE
WOS:000379561900003	10.1016/j.avb.2016.03.014	TRUE	FALSE	FALSE
WOS:000383525200004		TRUE	FALSE	FALSE
WOS:000373376700035	10.1016/j.ecoleng.2016.01.026	TRUE	FALSE	FALSE
WOS:000376030100095	10.1007/s12665-016-5645-y	TRUE	FALSE	FALSE
WOS:000378730500014	10.1007/s00038-016-0831-y	TRUE	FALSE	FALSE
WOS:000372687500019	10.1016/j.jbusres.2015.10.029	TRUE	FALSE	FALSE
WOS:000372687500023	10.1016/j.jbusres.2015.10.033	TRUE	FALSE	FALSE
WOS:000372687500044	10.1016/j.jbusres.2015.10.054	TRUE	FALSE	FALSE
WOS:000377413800003	10.1016/j.joi.2016.02.003	TRUE	FALSE	FALSE
WOS:000377413800004	10.1016/j.joi.2016.02.007	TRUE	TRUE	FALSE
WOS:000377413800012	10.1016/j.joi.2016.02.005	TRUE	FALSE	TRUE
WOS:000377413800019	10.1016/j.joi.2016.04.013	TRUE	FALSE	FALSE
WOS:000377413800020	10.1016/j.joi.2016.04.002	TRUE	FALSE	FALSE
WOS:000411806500001	10.5530/jscires.5.2.1	TRUE	FALSE	FALSE
WOS:000411806500003	10.5530/jscires.5.2.3	TRUE	TRUE	FALSE
WOS:000411806500005	10.5530/jscires.5.2.5	TRUE	FALSE	FALSE
WOS:000374474300012	10.1002/asi.23477	TRUE	FALSE	FALSE
WOS:000371948100024	10.1016/j.rser.2015.12.089	TRUE	FALSE	FALSE
WOS:000371948100082	10.1016/j.rser.2015.12.239	TRUE	TRUE	FALSE
WOS:000370456000001	10.1016/j.rser.2015.12.093	TRUE	FALSE	FALSE
WOS:000370456000017	10.1016/j.rser.2015.12.194	TRUE	FALSE	FALSE
WOS:000376273600008	10.1007/s11192-016-1849-x	TRUE	FALSE	FALSE
WOS:000405109500002		TRUE	FALSE	FALSE
WOS:000370456000022	10.1016/j.rser.2015.12.080	TRUE	FALSE	FALSE
WOS:000375211700080	10.1371/journal.pone.0154404	TRUE	TRUE	FALSE
WOS:000374873100020		TRUE	FALSE	FALSE
WOS:000374873100032		TRUE	TRUE	FALSE
WOS:000374970600046	10.1371/journal.pone.0154197	TRUE	FALSE	FALSE
WOS:000374743400001	10.1186/s12909-016-0641-1	TRUE	FALSE	FALSE
WOS:000374597000002	10.1186/s12889-016-3015-z	TRUE	FALSE	FALSE
WOS:000375701400001	10.1186/s40064-016-2127-3	TRUE	TRUE	FALSE
WOS:000374527000043	10.1371/journal.pone.0153730	TRUE	TRUE	FALSE
WOS:000373347000020		TRUE	FALSE	FALSE
WOS:000373347000021		TRUE	TRUE	FALSE
WOS:000416489800001	10.5210/disco.v7i0.6654	TRUE	TRUE	FALSE
WOS:000372761500015	10.1016/j.jep.2016.01.034	TRUE	FALSE	FALSE
WOS:000389153700008	10.5585/remark.v15i2.3274	TRUE	FALSE	FALSE
WOS:000384704500001	10.1016/j.infsof.2015.11.004	TRUE	FALSE	FALSE
WOS:000382405800030	10.4103/0973-1482.146094	TRUE	FALSE	FALSE
WOS:000381274300006	10.1093/reseval/rvv037	TRUE	FALSE	FALSE
WOS:000379582400015	10.1016/j.ram.2016.03.005	TRUE	FALSE	FALSE
WOS:000378644800001	10.15366/reice2016.14.2.001	TRUE	FALSE	FALSE
WOS:000378260300007	10.3163/1536-5050.104.2.005	TRUE	FALSE	FALSE
WOS:000377436300012		TRUE	FALSE	FALSE
WOS:000377003500018	10.5935/0100-4042.20160050	TRUE	FALSE	FALSE
WOS:000376405700010	10.1093/scipol/scv038	TRUE	FALSE	FALSE
WOS:000375943800003	10.1139/cjce-2015-0127	TRUE	FALSE	FALSE
WOS:000374978400004	10.1111/jonm.12340	TRUE	FALSE	FALSE
WOS:000375359500002		TRUE	FALSE	FALSE
WOS:000374334400008	10.1111/jiec.12374	TRUE	FALSE	FALSE
WOS:000374098400003	10.1515/libri-2015-0095	TRUE	FALSE	FALSE
WOS:000373734000003	10.1016/j.ijsu.2016.02.029	TRUE	FALSE	FALSE
WOS:000373734000016	10.1016/j.ijsu.2016.02.028	TRUE	FALSE	FALSE
WOS:000373480100016	10.1002/jwmg.1034	TRUE	FALSE	FALSE
WOS:000373300200002	10.1007/s00586-016-4442-3	TRUE	FALSE	FALSE
WOS:000373187000004	10.1007/s11192-016-1866-9	TRUE	FALSE	FALSE
WOS:000373187000011	10.1007/s11192-016-1842-4	TRUE	FALSE	FALSE
WOS:000373187000013	10.1007/s11192-016-1873-x	TRUE	FALSE	FALSE
WOS:000371835600003	10.1097/CCM.0000000000001466	TRUE	FALSE	FALSE
WOS:000374172800004	10.1017/S0003975616000047	TRUE	FALSE	FALSE
WOS:000374479200028	10.1093/eurpub/ckv186	TRUE	FALSE	FALSE
WOS:000436667100003	10.1177/0972150915619802	TRUE	FALSE	FALSE
WOS:000373133600010	10.1109/TITS.2015.2494533	TRUE	FALSE	FALSE
WOS:000371791100006	10.1016/j.jdent.2016.02.005	TRUE	FALSE	FALSE
WOS:000371736100012	10.1111/jsbm.12161	TRUE	FALSE	FALSE
WOS:000372926300016	10.1002/asi.23437	TRUE	FALSE	FALSE
WOS:000372002400006	10.1111/obr.12372	TRUE	FALSE	FALSE
WOS:000373187000003	10.1007/s11192-016-1878-5	TRUE	FALSE	FALSE
WOS:000373187000014	10.1007/s11192-016-1880-y	TRUE	FALSE	FALSE
WOS:000373187000017	10.1007/s11192-016-1877-6	TRUE	TRUE	FALSE
WOS:000375163300017	10.1016/j.techfore.2016.01.015	TRUE	FALSE	FALSE
WOS:000369198700019	10.1016/j.lwt.2015.11.035	TRUE	FALSE	FALSE
WOS:000372808100004	10.1002/chem.201503988	TRUE	FALSE	FALSE
WOS:000372578000004	10.7717/peerj.1798	TRUE	FALSE	FALSE
WOS:000371968400001	10.1186/s13567-015-0280-2	TRUE	FALSE	FALSE
WOS:000371739400037	10.1371/journal.pone.0150689	TRUE	FALSE	FALSE
WOS:000386965200001	10.1140/epjds/s13688-016-0068-2	TRUE	FALSE	FALSE
WOS:000381953400013	10.15517/rbt.v64i1.18241	TRUE	FALSE	FALSE
WOS:000380367600021	10.1590/S0080-623420160000200019	TRUE	FALSE	FALSE
WOS:000378620700018	10.3145/epi.2016.mar.18	TRUE	FALSE	FALSE
WOS:000378414500002	10.5230/jgc.2016.16.1.8	TRUE	FALSE	FALSE
WOS:000378060600009	10.7232/iems.2016.15.1.092	TRUE	FALSE	FALSE
WOS:000376248000009		TRUE	FALSE	FALSE
WOS:000375805200022		TRUE	FALSE	FALSE
WOS:000374580300003	10.1177/0961000614537514	TRUE	FALSE	FALSE
WOS:000375128300020	10.5301/hipint.5000322	TRUE	FALSE	FALSE
WOS:000374786100026	10.1097/BRS.0000000000001261	TRUE	FALSE	FALSE
WOS:000374705700002	10.1007/s11192-015-1807-z	TRUE	TRUE	FALSE
WOS:000374705700006	10.1007/s11192-015-1828-7	TRUE	FALSE	FALSE
WOS:000374705700007	10.1007/s11192-015-1829-6	TRUE	FALSE	FALSE
WOS:000374705700015	10.1007/s11192-015-1820-2	TRUE	FALSE	FALSE
WOS:000374705700019	10.1007/s11192-015-1831-z	TRUE	FALSE	FALSE
WOS:000373939800004		TRUE	FALSE	FALSE
WOS:000373680800013		TRUE	TRUE	FALSE
WOS:000373233600002	10.1093/icesjms/fsv248	TRUE	FALSE	FALSE
WOS:000372267900009	10.1111/jnu.12196	TRUE	FALSE	FALSE
WOS:000372394600024	10.1021/acs.jchemed.5b00451	TRUE	FALSE	FALSE
WOS:000372355700013	10.1002/nau.22726	TRUE	FALSE	FALSE
WOS:000372530000008	10.1037/spq0000141	TRUE	TRUE	FALSE
WOS:000371434500044	10.1371/journal.pone.0149690	TRUE	FALSE	FALSE
WOS:000371361000006	10.1016/j.ecolecon.2016.01.007	TRUE	FALSE	FALSE
WOS:000371413600014	10.1007/s11082-016-0466-5	TRUE	FALSE	FALSE
WOS:000370957400025	10.1007/s00586-015-4204-7	TRUE	FALSE	FALSE
WOS:000370915200044	10.3171/2015.7.JNS151647	TRUE	FALSE	FALSE
WOS:000370466700022	10.1016/j.jsurg.2015.10.012	TRUE	FALSE	FALSE
WOS:000370255700004	10.1002/asi.23421	TRUE	FALSE	FALSE
WOS:000370255700005	10.1002/asi.23400	TRUE	FALSE	FALSE
WOS:000370255700010	10.1002/asi.23413	TRUE	FALSE	FALSE
WOS:000370255700013	10.1002/asi.23399	TRUE	FALSE	FALSE
WOS:000370255700015	10.1002/asi.23394	TRUE	FALSE	FALSE
WOS:000370255700018	10.1002/asi.23412	TRUE	TRUE	FALSE
WOS:000370164800012	10.1007/s11135-015-0170-8	TRUE	FALSE	FALSE
WOS:000372172900015	10.1590/0001-3765201620140620	TRUE	TRUE	FALSE
WOS:000370293900025	10.4103/1008-682X.171582	TRUE	FALSE	FALSE
WOS:000441744900002	10.14488/BJOPM.2016.v13.n1.a2	TRUE	FALSE	FALSE
WOS:000373590000019		TRUE	FALSE	FALSE
WOS:000372767500003		TRUE	FALSE	FALSE
WOS:000373315900004	10.1016/j.eimc.2015.04.007	TRUE	FALSE	FALSE
WOS:000371399300005	10.1007/s10734-015-9910-x	TRUE	FALSE	FALSE
WOS:000433876200003	10.1109/TCSS.2016.2563460	TRUE	FALSE	FALSE
WOS:000368216200006	10.1016/j.infsof.2015.11.003	TRUE	FALSE	FALSE
WOS:000370459700007	10.1016/j.im.2015.10.001	TRUE	FALSE	FALSE
WOS:000442699300003	10.1177/0971355715616234	TRUE	FALSE	FALSE
WOS:000458066100011	10.14442/jgfm.17.1_109	TRUE	FALSE	FALSE
WOS:000369602300008	10.1115/1.4032397	TRUE	FALSE	FALSE
WOS:000370255700007	10.1002/asi.23404	TRUE	FALSE	FALSE
WOS:000370255700016	10.1002/asi.23408	TRUE	TRUE	FALSE
WOS:000370255700017	10.1002/asi.23406	TRUE	FALSE	FALSE
WOS:000407740100003	10.1007/s13132-015-0290-3	TRUE	FALSE	FALSE
WOS:000370100300004	10.1016/j.landurbplan.2015.11.011	TRUE	FALSE	FALSE
WOS:000379873200001		TRUE	FALSE	FALSE
WOS:000443068500002		TRUE	FALSE	FALSE
WOS:000373935500002	10.4317/medoral.20756	TRUE	FALSE	FALSE
WOS:000373708200001	10.3390/publications4010001	TRUE	FALSE	FALSE
WOS:000448357800003	10.1007/s12109-015-9437-0	TRUE	FALSE	FALSE
WOS:000395269000024		TRUE	FALSE	FALSE
WOS:000373390200086	10.1016/j.wneu.2015.10.064	TRUE	FALSE	FALSE
WOS:000369434600010	10.1007/s11002-014-9319-9	TRUE	FALSE	FALSE
WOS:000378126800001	10.1186/s40200-016-0221-2	TRUE	TRUE	FALSE
WOS:000370934100002	10.7717/peerj.1670	TRUE	FALSE	FALSE
WOS:000378142100001		TRUE	TRUE	FALSE
WOS:000375047000005	10.1055/s-0035-1556875	TRUE	FALSE	FALSE
WOS:000372635800004	10.1017/S002221511500300X	TRUE	FALSE	FALSE
WOS:000371938600005	10.1016/j.joi.2015.10.007	TRUE	FALSE	FALSE
WOS:000371938600008	10.1016/j.joi.2015.10.006	TRUE	FALSE	FALSE
WOS:000371938600013	10.1016/j.joi.2015.12.003	TRUE	FALSE	FALSE
WOS:000371938600016	10.1016/j.joi.2015.11.006	TRUE	FALSE	FALSE
WOS:000371938600017	10.1016/j.joi.2015.12.006	TRUE	FALSE	FALSE
WOS:000371938600018	10.1016/j.joi.2016.01.002	TRUE	TRUE	FALSE
WOS:000371938600019	10.1016/j.joi.2016.01.006	TRUE	FALSE	FALSE
WOS:000371938600022	10.1016/j.joi.2016.01.004	TRUE	FALSE	FALSE
WOS:000371938600024	10.1016/j.joi.2016.01.001	TRUE	FALSE	FALSE
WOS:000371895900090	10.3390/molecules21020240	TRUE	FALSE	FALSE
WOS:000371914700001	10.1016/j.lpm.2015.07.023	TRUE	FALSE	FALSE
WOS:000370241400026	10.1007/s12665-015-5056-5	TRUE	FALSE	FALSE
WOS:000370300800002	10.1093/infdis/jiv366	TRUE	FALSE	FALSE
WOS:000369972700011	10.1089/bio.2015.0019	TRUE	FALSE	FALSE
WOS:000370115500018	10.1016/j.jglr.2015.10.014	TRUE	FALSE	FALSE
WOS:000369625300061	10.1016/j.wneu.2015.09.041	TRUE	FALSE	FALSE
WOS:000368866300042	10.3171/2015.3.JNS15149	TRUE	FALSE	FALSE
WOS:000369017300021	10.1007/s11192-015-1817-x	TRUE	FALSE	FALSE
WOS:000372553000024	10.1007/s10499-015-9928-1	TRUE	TRUE	FALSE
WOS:000375846200003	10.1016/j.cosrev.2015.12.002	TRUE	FALSE	FALSE
WOS:000367755500042	10.1016/j.chb.2015.11.007	TRUE	FALSE	FALSE
WOS:000368859100003	10.1002/hec.3305	TRUE	FALSE	FALSE
WOS:000374230100032	10.1093/ije/dyv184	TRUE	FALSE	FALSE
WOS:000371938600004	10.1016/j.joi.2015.10.004	TRUE	FALSE	FALSE
WOS:000371938600007	10.1016/j.joi.2015.11.003	TRUE	FALSE	FALSE
WOS:000371938600023	10.1016/j.joi.2016.01.003	TRUE	FALSE	FALSE
WOS:000371938600026	10.1016/j.joi.2016.01.005	TRUE	FALSE	FALSE
WOS:000368595300051	10.1016/j.jpeds.2015.10.030	TRUE	FALSE	FALSE
WOS:000368983500014	10.1002/asi.23380	TRUE	FALSE	FALSE
WOS:000368983500017	10.1002/asi.23384	TRUE	FALSE	FALSE
WOS:000368692000002	10.1007/s11575-015-0260-9	TRUE	FALSE	FALSE
WOS:000378257600005	10.1097/j.pain.0000000000000403	TRUE	FALSE	FALSE
WOS:000366766800023	10.1016/j.ssci.2015.09.004	TRUE	FALSE	FALSE
WOS:000369017300013	10.1007/s11192-015-1789-x	TRUE	FALSE	FALSE
WOS:000369017300015	10.1007/s11192-015-1798-9	TRUE	FALSE	FALSE
WOS:000368093800022	10.1111/tbed.12221	TRUE	FALSE	FALSE
WOS:000367758200062	10.1016/j.rser.2015.10.091	TRUE	TRUE	FALSE
WOS:000368977800001	10.1186/s12961-016-0077-4	TRUE	FALSE	FALSE
WOS:000369058300001	10.1186/s13584-016-0061-z	TRUE	TRUE	FALSE
WOS:000369528600071	10.1371/journal.pone.0147913	TRUE	FALSE	FALSE
WOS:000368207500111	10.1016/j.jclepro.2015.06.042	TRUE	TRUE	FALSE
WOS:000386757700011		TRUE	FALSE	FALSE
WOS:000368065900007	10.7717/peerj.1557	TRUE	FALSE	FALSE
WOS:000372417100003	10.1080/00987913.2016.1139526	TRUE	FALSE	FALSE
WOS:000367489500014	10.1016/j.vaccine.2015.11.002	TRUE	TRUE	FALSE
WOS:000364318400004	10.1080/07474938.2014.956638	TRUE	FALSE	FALSE
WOS:000411805400005	10.5530/jscires.5.1.5	TRUE	FALSE	FALSE
WOS:000411482800003	10.1007/978-3-319-41631-1_1	TRUE	TRUE	TRUE
WOS:000411482800005	10.1007/978-3-319-41631-1_2	TRUE	TRUE	TRUE
WOS:000411482800008	10.1007/978-3-319-41631-1_4	TRUE	TRUE	TRUE
WOS:000411482800009	10.1007/978-3-319-41631-1_5	TRUE	FALSE	TRUE
WOS:000403875900006	10.1007/978-3-319-29016-4_5	TRUE	FALSE	FALSE
WOS:000403875900007	10.1007/978-3-319-29016-4_6	TRUE	FALSE	FALSE
WOS:000403875900011	10.1007/978-3-319-29016-4_10	TRUE	FALSE	FALSE
WOS:000403875900012	10.1007/978-3-319-29016-4_11	TRUE	FALSE	FALSE
WOS:000413654500005	10.20315/ASetL.111.6	TRUE	FALSE	TRUE
WOS:000398456300003		TRUE	FALSE	FALSE
WOS:000412566200007	10.1108/IJIS-06-2016-0008	TRUE	FALSE	FALSE
WOS:000412300600005	10.2174/1874210601610010035	TRUE	FALSE	FALSE
WOS:000401806900010	10.1108/S1571-504320150000022016	TRUE	FALSE	FALSE
WOS:000411760200002		TRUE	TRUE	FALSE
WOS:000411760200004		TRUE	TRUE	FALSE
WOS:000411760500001		TRUE	FALSE	FALSE
WOS:000411760500006		TRUE	FALSE	FALSE
WOS:000411760500008		TRUE	TRUE	FALSE
WOS:000411760700001		TRUE	TRUE	FALSE
WOS:000411760700007		TRUE	TRUE	FALSE
WOS:000411805400003	10.5530/jscires.5.1.3	TRUE	FALSE	FALSE
WOS:000411805400008	10.5530/jscires.5.1.8	TRUE	TRUE	FALSE
WOS:000411805400009	10.5530/jscires.5.1.9	TRUE	TRUE	FALSE
WOS:000411805400010	10.5530/jscires.5.1.10	TRUE	TRUE	FALSE
WOS:000410712800015		TRUE	FALSE	FALSE
WOS:000409950200005	10.7163/GPol.0054	TRUE	FALSE	FALSE
WOS:000409107800004		TRUE	FALSE	FALSE
WOS:000407885600001		TRUE	FALSE	FALSE
WOS:000407885100002		TRUE	FALSE	FALSE
WOS:000407884200006		TRUE	FALSE	FALSE
WOS:000407282700001		TRUE	FALSE	FALSE
WOS:000406857100017		TRUE	FALSE	FALSE
WOS:000215786200002		TRUE	FALSE	FALSE
WOS:000397973100013	10.1007/978-3-319-33272-7_12	TRUE	FALSE	FALSE
WOS:000404662700008		TRUE	FALSE	FALSE
WOS:000404662700009		TRUE	FALSE	FALSE
WOS:000387676600019	10.1007/978-3-319-39056-7_17	TRUE	TRUE	FALSE
WOS:000402738401014		TRUE	FALSE	FALSE
WOS:000403104500010		TRUE	FALSE	FALSE
WOS:000403104500039		TRUE	FALSE	FALSE
WOS:000403104500082		TRUE	FALSE	FALSE
WOS:000403104500095		TRUE	FALSE	FALSE
WOS:000403104501058		TRUE	FALSE	FALSE
WOS:000403104501086		TRUE	FALSE	FALSE
WOS:000403104502060		TRUE	FALSE	FALSE
WOS:000403104502086		TRUE	FALSE	FALSE
WOS:000401971600005	10.1080/13032917.2015.1083207	TRUE	FALSE	FALSE
WOS:000400488301050		TRUE	FALSE	FALSE
WOS:000401232800058		TRUE	FALSE	FALSE
WOS:000400375500009		TRUE	FALSE	FALSE
WOS:000400276800017		TRUE	FALSE	FALSE
WOS:000399109600004	10.1108/PMM-07-2016-0034	TRUE	FALSE	FALSE
WOS:000399109600005	10.1108/PMM-04-2016-0014	TRUE	FALSE	FALSE
WOS:000399043300008	10.5209/rev_RGID.2016.v26.n1.53047	TRUE	FALSE	FALSE
WOS:000399043300009	10.5209/rev_RGID.2016.v26.n1.53039	TRUE	FALSE	FALSE
WOS:000397278800002		TRUE	FALSE	FALSE
WOS:000398469400003	10.3926/jiem.2035	TRUE	FALSE	FALSE
WOS:000396552600003	10.1504/IJEP.2016.10002959	TRUE	TRUE	FALSE
WOS:000395727000103		TRUE	FALSE	FALSE
WOS:000395259500003		TRUE	FALSE	FALSE
WOS:000388114605111	10.1109/IGARSS.2016.7730436	TRUE	FALSE	FALSE
WOS:000394085300007	10.1108/NLW-09-2015-0064	TRUE	FALSE	FALSE
WOS:000393354400130		TRUE	FALSE	FALSE
WOS:000393434100013		TRUE	FALSE	FALSE
WOS:000393071600002	10.1080/08853134.2016.1253019	TRUE	FALSE	FALSE
WOS:000393155500019	10.5220/0005836701820187	TRUE	FALSE	FALSE
WOS:000393288800008		TRUE	FALSE	TRUE
WOS:000392696700008		TRUE	FALSE	FALSE
WOS:000392696700012		TRUE	FALSE	FALSE
WOS:000393302600007		TRUE	FALSE	FALSE
WOS:000393302600008		TRUE	TRUE	FALSE
WOS:000392695900087	10.1016/j.procs.2016.09.214	TRUE	FALSE	FALSE
WOS:000392854000007	10.1108/JMTM-01-2016-0002	TRUE	FALSE	FALSE
WOS:000392208100365		TRUE	FALSE	FALSE
WOS:000392416500012		TRUE	FALSE	FALSE
WOS:000387961100022	10.1007/978-3-319-49145-5_22	TRUE	FALSE	TRUE
WOS:000392267300045		TRUE	FALSE	FALSE
WOS:000391426600004	10.17759/chp.2016120304	TRUE	TRUE	FALSE
WOS:000392140200001	10.1108/EL-02-2016-0030	TRUE	FALSE	FALSE
WOS:000392140200004	10.1108/EL-07-2015-0113	TRUE	FALSE	FALSE
WOS:000391345600001		TRUE	FALSE	FALSE
WOS:000391255500040		TRUE	FALSE	FALSE
WOS:000391284400008	10.3989/redc.2016.3.1331	TRUE	FALSE	FALSE
WOS:000391299600091	10.1088/1742-6596/759/1/012091	TRUE	FALSE	FALSE
WOS:000390874300001	10.5195/biblios.2016.315	TRUE	FALSE	FALSE
WOS:000390918800004	10.18438/B85G9J	TRUE	FALSE	FALSE
WOS:000391132800001	10.1080/08832323.2016.1197877	TRUE	FALSE	FALSE
WOS:000391012900006	10.5194/isprsannals-III-4-41-2016	TRUE	FALSE	FALSE
WOS:000390689300005	10.1108/AJIM-07-2016-0103	TRUE	FALSE	FALSE
WOS:000390831000010		TRUE	FALSE	FALSE
WOS:000390641900049		TRUE	FALSE	FALSE
WOS:000390559900011	10.33407/itlt.v55i5.1501	TRUE	TRUE	FALSE
WOS:000390607200016	10.1145/2960310.2960323	TRUE	FALSE	FALSE
WOS:000390612300026		TRUE	FALSE	FALSE
WOS:000389809500121	10.1145/2818048.2820070	TRUE	FALSE	FALSE
WOS:000390141400001	10.1080/09737766.2016.1213964	TRUE	FALSE	FALSE
WOS:000390141400006	10.1080/09737766.2016.1213969	TRUE	FALSE	FALSE
WOS:000390141400009	10.1080/09737766.2016.1229909	TRUE	FALSE	FALSE
WOS:000390250400004	10.3233/EFI-160982	TRUE	FALSE	FALSE
WOS:000389502300047	10.1145/2910896.2925448	TRUE	FALSE	FALSE
WOS:000389502300078	10.1145/2910896.2926734	TRUE	TRUE	FALSE
WOS:000389501300027	10.1109/IIAI-AAI.2016.227	TRUE	FALSE	FALSE
WOS:000389501300092	10.1109/IIAI-AAI.2016.36	TRUE	FALSE	FALSE
WOS:000389501300101	10.1109/IIAI-AAI.2016.117	TRUE	TRUE	FALSE
WOS:000389464900017	10.1007/978-3-319-40349-6_17	TRUE	FALSE	FALSE
WOS:000389500400026	10.1007/978-3-319-45547-1_26	TRUE	FALSE	FALSE
WOS:000389048700005		TRUE	TRUE	TRUE
WOS:000389048700006		TRUE	FALSE	FALSE
WOS:000388867600002	10.3926/ic.730	TRUE	FALSE	FALSE
WOS:000389341500004	10.1108/LR-07-2015-0075	TRUE	TRUE	TRUE
WOS:000388717600001		TRUE	FALSE	FALSE
WOS:000387676600006	10.1007/978-3-319-39056-7_4	TRUE	FALSE	FALSE
WOS:000387676600011	10.1007/978-3-319-39056-7_9	TRUE	FALSE	FALSE
WOS:000386254700097	10.1007/978-981-10-0539-8_96	TRUE	FALSE	FALSE
WOS:000388437000011	10.1007/978-3-319-46131-1_11	TRUE	FALSE	FALSE
WOS:000388287600162		TRUE	FALSE	FALSE
WOS:000387505200007	10.1016/j.aula.2015.07.001	TRUE	FALSE	FALSE
WOS:000383551700004	10.1080/02691728.2015.1065929	TRUE	FALSE	FALSE
WOS:000387771300017	10.1007/978-3-319-42007-3_17	TRUE	FALSE	FALSE
WOS:000386789000006	10.1108/BL-12-2015-0022	TRUE	FALSE	FALSE
WOS:000386790500004	10.1108/CB-05-2016-0008	TRUE	FALSE	FALSE
WOS:000387178100012	10.1108/JKM-01-2016-0019	TRUE	TRUE	FALSE
WOS:000387449800009	10.1016/j.proenv.2016.02.009	TRUE	FALSE	FALSE
WOS:000387544500003	10.1007/978-3-319-40515-5_3	TRUE	FALSE	FALSE
WOS:000386596100065	10.1109/INCoS.2016.100	TRUE	TRUE	FALSE
WOS:000386443200005	10.3989/redc.2016.2.1320	TRUE	TRUE	FALSE
WOS:000386443200007	10.3989/redc.2016.2.1332	TRUE	FALSE	FALSE
WOS:000386019400005	10.1108/EL-02-2014-0024	TRUE	FALSE	FALSE
WOS:000386147700005	10.1108/JD-10-2015-0127	TRUE	FALSE	FALSE
WOS:000386071400001	10.1080/17583489.2016.1220781	TRUE	FALSE	FALSE
WOS:000385793600076	10.1117/12.2231697	TRUE	FALSE	FALSE
WOS:000385793600061	10.1117/12.2231668	TRUE	FALSE	FALSE
WOS:000385793600005	10.1117/12.2231730	TRUE	FALSE	FALSE
WOS:000385966300005	10.1108/AJIM-12-2015-0205	TRUE	FALSE	FALSE
WOS:000385788300010	10.1007/978-3-319-32877-5_10	TRUE	FALSE	TRUE
WOS:000385791400027	10.3233/978-1-61499-645-3-199	TRUE	FALSE	FALSE
WOS:000385728700006	10.5209/rev_RCED.2016.v27.n1.45293	TRUE	FALSE	FALSE
WOS:000383622500006		TRUE	FALSE	FALSE
WOS:000384418800006		TRUE	FALSE	FALSE
WOS:000384526800002	10.18522/2073-6606-2016-14-3-16-28	TRUE	FALSE	FALSE
WOS:000384033100057		TRUE	FALSE	FALSE
WOS:000382923300256		TRUE	FALSE	FALSE
WOS:000383051600004	10.6018/j/252541	TRUE	FALSE	FALSE
WOS:000383622500004	10.22452/mjlis.vol21no2.4	TRUE	FALSE	FALSE
WOS:000383622500005	10.22452/mjlis.vol21no2.5	TRUE	FALSE	FALSE
WOS:000383067000014		TRUE	FALSE	FALSE
WOS:000383060600035		TRUE	FALSE	FALSE
WOS:000383060600039		TRUE	FALSE	FALSE
WOS:000382336700121	10.1136/bmjopen-2016-011623	TRUE	FALSE	FALSE
WOS:000382545100001	10.1108/BPMJ-05-2015-0060	TRUE	FALSE	FALSE
WOS:000382463800010	10.33407/itlt.v52i2.1374	TRUE	TRUE	FALSE
WOS:000382548900001	10.1108/IJM-05-2016-0120	TRUE	FALSE	FALSE
WOS:000381331000025		TRUE	FALSE	FALSE
WOS:000382384000006	10.1080/10454446.2016.1141141	TRUE	FALSE	FALSE
WOS:000382561000006	10.1108/JSTPM-11-2014-0040	TRUE	FALSE	FALSE
WOS:000382477800005	10.1111/nyas.13025	TRUE	FALSE	FALSE
WOS:000381902600003	10.1108/LM-04-2016-0023	TRUE	FALSE	FALSE
WOS:000381928400002	10.1108/SO-09-2015-0022	TRUE	FALSE	FALSE
WOS:000381736700009	10.3103/S0147688216010135	TRUE	FALSE	FALSE
WOS:000380770300005	10.3991/ijep.v6i2.5577	TRUE	FALSE	FALSE
WOS:000380136900009	10.1159/000446930	TRUE	FALSE	FALSE
WOS:000379600000007	10.1080/20421338.2016.1147204	TRUE	FALSE	FALSE
WOS:000379650800002	10.1108/IMR-10-2014-0341	TRUE	FALSE	FALSE
WOS:000378889000001		TRUE	FALSE	FALSE
WOS:000378549400061	10.1007/978-3-319-33111-9_61	TRUE	TRUE	FALSE
WOS:000378750100005	10.1080/00987913.2016.1182881	TRUE	FALSE	TRUE
WOS:000378174800002	10.1093/reseval/rvv028	TRUE	FALSE	FALSE
WOS:000378174800004	10.1093/reseval/rvv029	TRUE	FALSE	FALSE
WOS:000378174800008	10.1093/reseval/rvv023	TRUE	FALSE	FALSE
WOS:000378091000007		TRUE	FALSE	FALSE
WOS:000377701600006		TRUE	FALSE	FALSE
WOS:000373479700006		TRUE	FALSE	FALSE
WOS:000376365300012	10.15838/esc/2016.2.44.13	TRUE	FALSE	FALSE
WOS:000376570400002	10.3233/EFI-150971	TRUE	FALSE	FALSE
WOS:000376570400003	10.3233/EFI-150969	TRUE	TRUE	FALSE
WOS:000376570400004	10.3233/EFI-150972	TRUE	FALSE	FALSE
WOS:000376570400005	10.3233/EFI-150970	TRUE	FALSE	FALSE
WOS:000376478800002	10.1590/1518-8345.1082.2669	TRUE	FALSE	FALSE
WOS:000376680800016	10.6018/rie.34.1.210191	TRUE	FALSE	FALSE
WOS:000376411800003	10.1590/2318-08892016002800002	TRUE	FALSE	FALSE
WOS:000375895200004	10.5944/educXX1.13217	TRUE	FALSE	FALSE
WOS:000376074800001	10.3402/gha.v9.31026	TRUE	FALSE	FALSE
WOS:000376141700004	10.1108/JD-08-2015-0096	TRUE	FALSE	FALSE
WOS:000376142500001	10.1108/JEA-02-2015-0013	TRUE	FALSE	FALSE
WOS:000374489600003	10.1590/0101-60830000000073	TRUE	FALSE	FALSE
WOS:000374647500005		TRUE	FALSE	FALSE
WOS:000374618800006		TRUE	FALSE	FALSE
WOS:000374902800003	10.1080/13658816.2015.1130831	TRUE	TRUE	FALSE
WOS:000375210200001	10.3145/epi.2016.ene.01	TRUE	FALSE	TRUE
WOS:000375210200003	10.3145/epi.2016.ene.03	TRUE	FALSE	FALSE
WOS:000375210200004	10.3145/epi.2016.ene.04	TRUE	FALSE	FALSE
WOS:000375210200006	10.3145/epi.2016.ene.06	TRUE	TRUE	FALSE
WOS:000374155100011	10.1108/JD-11-2014-0164	TRUE	FALSE	FALSE
WOS:000374171500020	10.3233/IFS-152026	TRUE	FALSE	FALSE
WOS:000374148700001	10.1108/IJPDLM-12-2015-0301	TRUE	FALSE	FALSE
WOS:000371487600004	10.1007/978-3-319-23198-3_3	TRUE	FALSE	FALSE
WOS:000373652000004	10.1016/j.ibbai.2016.02.004	TRUE	FALSE	FALSE
WOS:000373307700012	10.17759/chp.2016120112	TRUE	FALSE	FALSE
WOS:000373498400012	10.1590/1516-3180.2014.00381601	TRUE	FALSE	FALSE
WOS:000373680400014		TRUE	FALSE	FALSE
WOS:000373065600012	10.1146/annurev-orgpsych-041015-062305	TRUE	FALSE	FALSE
WOS:000373272700002	10.5195/biblios.2016.260	TRUE	FALSE	FALSE
WOS:000372724000018	10.18438/B80917	TRUE	FALSE	FALSE
WOS:000373270800004		TRUE	FALSE	FALSE
WOS:000373228300001	10.1134/S0023158416010146	TRUE	FALSE	FALSE
WOS:000372311500008	10.3989/redc.2016.1.1223	TRUE	TRUE	FALSE
WOS:000372311500001	10.3989/redc.2016.1.1260	TRUE	FALSE	FALSE
WOS:000372311500002	10.3989/redc.2016.1.1264	TRUE	FALSE	FALSE
WOS:000371829500002		TRUE	TRUE	FALSE
WOS:000371517400001	10.1016/j.inveco.2016.03.001	TRUE	FALSE	FALSE
WOS:000371403600005	10.1007/978-3-319-29510-7_5	TRUE	FALSE	FALSE
WOS:000370990800003		TRUE	FALSE	FALSE
WOS:000370189900005	10.1159/000381674	TRUE	FALSE	FALSE
WOS:000369547700005	10.4314/ajtcam.v13i1.5	TRUE	FALSE	FALSE
WOS:000369440500001	10.1108/EL-01-2014-0015	TRUE	FALSE	FALSE
WOS:000369638500003	10.3926/ic.685	TRUE	FALSE	FALSE
WOS:000369400600017	10.1111/jgh.13032	TRUE	FALSE	FALSE
WOS:000368830800009	10.1055/s-0041-109339	TRUE	TRUE	FALSE
WOS:000368340100012	10.1002/asi.23370	TRUE	FALSE	FALSE
WOS:000368340100013	10.1002/asi.23369	TRUE	FALSE	FALSE
WOS:000368510200002	10.1111/mam.12049	TRUE	FALSE	FALSE
WOS:000368408200078	10.1007/978-3-319-17314-6_78	TRUE	FALSE	FALSE
WOS:000368181000001	10.1177/0735633115611114	TRUE	FALSE	FALSE
WOS:000368075800001	10.1007/s11192-015-1788-y	TRUE	FALSE	FALSE
WOS:000368075800002	10.1007/s11192-015-1778-0	TRUE	FALSE	FALSE
WOS:000368075800004	10.1007/s11192-015-1781-5	TRUE	FALSE	FALSE
WOS:000368075800006	10.1007/s11192-015-1774-4	TRUE	FALSE	FALSE
WOS:000368075800008	10.1007/s11192-015-1783-3	TRUE	FALSE	FALSE
WOS:000368075800009	10.1007/s11192-015-1775-3	TRUE	FALSE	FALSE
WOS:000368075800018	10.1007/s11192-015-1780-6	TRUE	FALSE	FALSE
WOS:000367765200006	10.1016/j.acalib.2015.10.005	TRUE	FALSE	TRUE
WOS:000367105900008	10.1016/j.envsoft.2015.10.007	TRUE	TRUE	TRUE
WOS:000367419700008		TRUE	FALSE	FALSE
WOS:000393409200042		TRUE	FALSE	FALSE
WOS:000436233100007		TRUE	FALSE	FALSE
WOS:000436233100042		TRUE	FALSE	FALSE
WOS:000436233100056		TRUE	FALSE	FALSE
WOS:000436233100088		TRUE	FALSE	FALSE
WOS:000436233100089		TRUE	FALSE	FALSE
WOS:000436233100090		TRUE	FALSE	FALSE
WOS:000436233100100		TRUE	FALSE	FALSE
WOS:000436233100116		TRUE	FALSE	FALSE
WOS:000436233100119		TRUE	FALSE	FALSE
WOS:000436233100120		TRUE	FALSE	FALSE
WOS:000436233100121		TRUE	FALSE	FALSE
WOS:000436233100155		TRUE	FALSE	FALSE
WOS:000436233100156		TRUE	FALSE	FALSE
WOS:000436233100159		TRUE	FALSE	FALSE
WOS:000436233100161		TRUE	FALSE	FALSE
WOS:000436233100170		TRUE	FALSE	FALSE
WOS:000436233100172		TRUE	FALSE	FALSE
WOS:000436233100197		TRUE	FALSE	FALSE
WOS:000436233100201		TRUE	FALSE	TRUE
WOS:000436233100203		TRUE	FALSE	FALSE
WOS:000436233100208		TRUE	FALSE	FALSE
WOS:000392137900001	10.1108/ARLA-07-2016-0201	TRUE	FALSE	FALSE
WOS:000372836800002	10.1016/j.angio.2015.03.004	TRUE	FALSE	FALSE
WOS:000367420100013	10.1016/j.annepidem.2015.09.010	TRUE	FALSE	FALSE
WOS:000411760200006		TRUE	FALSE	FALSE
WOS:000387676600014	10.1007/978-3-319-39056-7_12	TRUE	FALSE	FALSE
WOS:000378430600002	10.5672/apunts.2014-0983.es.(2016/1).123.02	TRUE	FALSE	FALSE
WOS:000373272700001	10.5195/biblios.2016.259	TRUE	FALSE	FALSE
WOS:000381514500074	10.1136/bmjopen-2015-009889	TRUE	FALSE	FALSE
WOS:000382252100076	10.1136/bmjopen-2016-011630	TRUE	FALSE	FALSE
WOS:000391302900039	10.1136/bmjopen-2016-011630corr1	TRUE	FALSE	FALSE
WOS:000369407000001	10.1108/BFJ-07-2015-0269	TRUE	FALSE	FALSE
WOS:000369145400009	10.3399/bjgp16X683353	TRUE	FALSE	FALSE
WOS:000387734600007	10.7754/Clin.Lab.2016.160319	TRUE	FALSE	FALSE
WOS:000369387100005	10.1007/978-3-319-20161-0_3	TRUE	FALSE	FALSE
WOS:000558303700041		TRUE	FALSE	FALSE
WOS:000384910700006	10.5130/AJCEB.v16i2.4866	TRUE	FALSE	FALSE
WOS:000389444400005	10.2174/1573409912666160509121831	TRUE	FALSE	FALSE
WOS:000467468400002	10.1007/978-3-319-27912-1_1	TRUE	FALSE	FALSE
WOS:000404585900041	10.4000/cybergeo.27671	TRUE	FALSE	FALSE
WOS:000367407000070	10.1016/j.ecolind.2015.08.007	TRUE	FALSE	FALSE
WOS:000393198200016	10.15838/esc/2016.6.48.15	TRUE	TRUE	FALSE
WOS:000376570400001	10.3233/EFI-150973	TRUE	FALSE	FALSE
WOS:000447046000004		TRUE	FALSE	FALSE
WOS:000447046000003		TRUE	FALSE	FALSE
WOS:000457728200007		TRUE	FALSE	FALSE
WOS:000368225600003	10.1108/ER-10-2015-0194	TRUE	FALSE	FALSE
WOS:000440486500003	10.17323/1995-459X.2016.2.44.56	TRUE	FALSE	FALSE
WOS:000369493700005	10.3390/f7010017	TRUE	TRUE	FALSE
WOS:000389205400001	10.1002/geo2.16	TRUE	FALSE	FALSE
WOS:000382554400003	10.1108/IMDS-11-2015-0478	TRUE	FALSE	FALSE
WOS:000424947800009	10.4018/978-1-5225-0296-8.ch007	TRUE	FALSE	FALSE
WOS:000369638500011	10.3926/ic.696	TRUE	FALSE	FALSE
WOS:000379773500004	10.1108/IJCHM-10-2014-0510	TRUE	FALSE	FALSE
WOS:000386040700005	10.1108/IJCHM-04-2015-0188	TRUE	FALSE	FALSE
WOS:000389147200016		TRUE	FALSE	FALSE
WOS:000379774800005	10.1108/IJEBR-08-2015-0183	TRUE	FALSE	FALSE
WOS:000367485800013	10.1016/j.ijhm.2015.10.007	TRUE	FALSE	FALSE
WOS:000437440500002	10.1504/IJKBD.2016.076464	TRUE	FALSE	FALSE
WOS:000391087400007	10.1504/IJTM.2016.10001552	TRUE	FALSE	FALSE
WOS:000384174300001	10.3402/jac.v8.30072	TRUE	FALSE	FALSE
WOS:000452515800001	10.1080/19388160.2016.1276873	TRUE	FALSE	FALSE
WOS:000375903100001	10.3109/13561820.2016.1142430	TRUE	FALSE	FALSE
WOS:000450960600003	10.1080/15420353.2016.1221870	TRUE	FALSE	FALSE
WOS:000390561000007	10.1080/1528008X.2015.1133365	TRUE	FALSE	FALSE
WOS:000382561000001	10.1108/JSTPM-02-2015-0009	TRUE	FALSE	FALSE
WOS:000436724700005	10.15826/jtr.2016.2.3.026	TRUE	FALSE	FALSE
WOS:000368340100011	10.1002/asi.23367	TRUE	FALSE	FALSE
WOS:000430473900004		TRUE	TRUE	FALSE
WOS:000385793600004	10.1117/12.2230731	TRUE	FALSE	FALSE
WOS:000385793600002	10.1117/12.2232521	TRUE	FALSE	FALSE
WOS:000383306900007	10.3176/oil.2016.3.07	TRUE	TRUE	FALSE
WOS:000382563200006	10.1108/OIR-09-2015-0314	TRUE	TRUE	FALSE
WOS:000390383100001	10.3402/polar.v35.34061	TRUE	FALSE	FALSE
WOS:000433153500034	10.1145/3010915.3010916	TRUE	FALSE	FALSE
WOS:000374632200005	10.1080/09537287.2015.1129464	TRUE	FALSE	FALSE
WOS:000375210200002	10.3145/epi.2016.ene.02	TRUE	FALSE	FALSE
WOS:000403875900002	10.1007/978-3-319-29016-4_1	TRUE	FALSE	FALSE
WOS:000391173800001	10.3402/rlt.v24.32036	TRUE	FALSE	FALSE
WOS:000371080700011	10.1590/S1678-9946201658011	TRUE	FALSE	FALSE
WOS:000391284800006	10.3989/redc.2016.4.1377	TRUE	TRUE	FALSE
WOS:000395312400006		TRUE	FALSE	FALSE
WOS:000383060600037		TRUE	FALSE	FALSE
WOS:000368075800012	10.1007/s11192-015-1765-5	TRUE	FALSE	FALSE
WOS:000368075800017	10.1007/s11192-015-1777-1	TRUE	TRUE	FALSE
WOS:000367723900001	10.1111/soru.12058	TRUE	FALSE	FALSE
WOS:000402045900013		TRUE	FALSE	FALSE
WOS:000467525100008		TRUE	FALSE	FALSE
WOS:000467525100009		TRUE	FALSE	FALSE
WOS:000467525100013		TRUE	FALSE	FALSE
WOS:000467525100019		TRUE	FALSE	FALSE
WOS:000372303200001	10.3176/tr.2016.1.01	TRUE	FALSE	FALSE
WOS:000385298900108	10.3233/978-1-61499-703-0-1103	TRUE	FALSE	FALSE
WOS:000370722500015	10.1016/j.tmaid.2015.07.005	TRUE	FALSE	FALSE
WOS:000443789200001	10.7916/D8NG4QHP	TRUE	FALSE	FALSE
WOS:000432804700011	10.7727/wimj.2014.336	TRUE	TRUE	FALSE
WOS:000419650800005		TRUE	FALSE	FALSE
WOS:000362857500001	10.1016/j.eswa.2015.08.007	TRUE	FALSE	FALSE
WOS:000367868900018		TRUE	FALSE	FALSE
WOS:000368717800006	10.1186/s40064-015-1542-1	TRUE	FALSE	FALSE
WOS:000366903600094	10.1371/journal.pone.0144837	TRUE	FALSE	FALSE
WOS:000366107600001	10.1186/s13029-015-0046-2	TRUE	FALSE	FALSE
WOS:000383880600002	10.1080/09737766.2015.1069947	TRUE	FALSE	FALSE
WOS:000383880600007	10.1080/09737766.2015.1069960	TRUE	FALSE	FALSE
WOS:000383880600009	10.1080/09737766.2015.1069962	TRUE	FALSE	FALSE
WOS:000383880600010	10.1080/09737766.2015.1069963	TRUE	FALSE	FALSE
WOS:000382954900010		TRUE	FALSE	FALSE
WOS:000382954900019		TRUE	FALSE	FALSE
WOS:000374360400003		TRUE	FALSE	FALSE
WOS:000372463000022	10.1007/s40309-015-0082-9	TRUE	FALSE	FALSE
WOS:000371995100005	10.4067/S0718-48082015000300005	TRUE	FALSE	FALSE
WOS:000370954300039	10.1109/TLA.2015.7404934	TRUE	FALSE	FALSE
WOS:000370880100003		TRUE	FALSE	FALSE
WOS:000370304300003		TRUE	FALSE	FALSE
WOS:000369541600040	10.1097/MD.0000000000002219	TRUE	FALSE	FALSE
WOS:000368338400018	10.1002/asi.23347	TRUE	FALSE	FALSE
WOS:000368338400020	10.1002/asi.23349	TRUE	FALSE	FALSE
WOS:000368338400024	10.1002/asi.23440	TRUE	FALSE	FALSE
WOS:000368338400026	10.1002/asi.23570	TRUE	FALSE	FALSE
WOS:000368244000002	10.1093/scipol/scu086	TRUE	FALSE	FALSE
WOS:000368244000004	10.1093/scipol/scv007	TRUE	TRUE	FALSE
WOS:000367690000004	10.1111/jbi.12602	TRUE	FALSE	FALSE
WOS:000367757800150	10.1016/j.rser.2015.07.141	TRUE	FALSE	FALSE
WOS:000367286300005	10.1088/1748-9326/10/12/123002	TRUE	FALSE	FALSE
WOS:000367463000007		TRUE	FALSE	FALSE
WOS:000367414700002	10.3917/cca.213.0015	TRUE	FALSE	FALSE
WOS:000366146200003	10.1016/j.joen.2015.08.033	TRUE	FALSE	FALSE
WOS:000366124000015	10.1007/s10346-015-0624-z	TRUE	FALSE	FALSE
WOS:000365450800051	10.1007/s12517-015-1878-4	TRUE	FALSE	FALSE
WOS:000365713300005	10.1007/s40846-015-0091-y	TRUE	FALSE	FALSE
WOS:000365131300001	10.1007/s11367-015-0951-2	TRUE	FALSE	FALSE
WOS:000365130100002	10.1007/s11192-015-1702-7	TRUE	FALSE	FALSE
WOS:000365130100003	10.1007/s11192-015-1767-3	TRUE	TRUE	FALSE
WOS:000365130100010	10.1007/s11192-015-1652-0	TRUE	FALSE	FALSE
WOS:000365130100011	10.1007/s11192-015-1737-9	TRUE	FALSE	FALSE
WOS:000365130100015	10.1007/s11192-015-1610-x	TRUE	FALSE	FALSE
WOS:000365130100018	10.1007/s11192-015-1743-y	TRUE	FALSE	FALSE
WOS:000365130100019	10.1007/s11192-015-1622-6	TRUE	FALSE	FALSE
WOS:000364991800016	10.1016/j.cmpb.2015.09.008	TRUE	FALSE	FALSE
WOS:000365099000005	10.1007/s40888-015-0016-9	TRUE	FALSE	FALSE
WOS:000365017100005	10.1007/s11162-015-9371-1	TRUE	FALSE	FALSE
WOS:000364917000002	10.1177/1046496415602778	TRUE	FALSE	FALSE
WOS:000374360400008		TRUE	FALSE	FALSE
WOS:000364026900016	10.1007/s40299-014-0224-z	TRUE	FALSE	FALSE
WOS:000210387800007		TRUE	FALSE	FALSE
WOS:000456003900014	10.7764/cdi.37.828	TRUE	FALSE	FALSE
WOS:000368222000006		TRUE	FALSE	FALSE
WOS:000217377900008	10.1007/s10140-015-1345-2	TRUE	FALSE	FALSE
WOS:000409600400002	10.1016/j.fbj.2015.09.001	TRUE	FALSE	FALSE
WOS:000368250300006	10.1111/hex.12287	TRUE	FALSE	FALSE
WOS:000370550100006		TRUE	FALSE	FALSE
WOS:000370550100005		TRUE	FALSE	FALSE
WOS:000367678700001	10.1111/jan.12610	TRUE	FALSE	FALSE
WOS:000367682700009	10.1111/jbg.12124	TRUE	FALSE	FALSE
WOS:000438444100019	10.1016/j.jasrep.2015.09.010	TRUE	FALSE	FALSE
WOS:000363351700024	10.1016/j.jbusres.2015.04.006	TRUE	FALSE	FALSE
WOS:000349423300005	10.1257/jep.29.1.89	TRUE	FALSE	FALSE
WOS:000216309100002	10.2308/jeta-51245	TRUE	FALSE	FALSE
WOS:000368338400003	10.1002/asi.23334	TRUE	FALSE	TRUE
WOS:000368338400025	10.1002/asi.23451	TRUE	FALSE	FALSE
WOS:000366369800005	10.1007/s11666-015-0337-9	TRUE	FALSE	FALSE
WOS:000363070400007	10.1016/j.omega.2014.10.011	TRUE	FALSE	FALSE
WOS:000438797300009		TRUE	FALSE	FALSE
WOS:000368345100010	10.1371/journal.pntd.0004182	TRUE	TRUE	FALSE
WOS:000364737600002	10.1177/0309132514558442	TRUE	FALSE	FALSE
WOS:000368922400007		TRUE	TRUE	FALSE
WOS:000365130100017	10.1007/s11192-015-1703-6	TRUE	FALSE	FALSE
WOS:000365130100023	10.1007/s11192-015-1645-z	TRUE	FALSE	FALSE
WOS:000365130100033	10.1007/s11192-015-1619-1	TRUE	FALSE	FALSE
WOS:000365130100034	10.1007/s11192-015-1638-y	TRUE	FALSE	FALSE
WOS:000365130100038	10.1007/s11192-015-1762-8	TRUE	FALSE	FALSE
WOS:000365130100050	10.1007/s11192-015-1699-y	TRUE	FALSE	FALSE
WOS:000450115900010	10.20985/1980-5160.2015.v10n4.662	TRUE	FALSE	FALSE
WOS:000367108500015	10.1016/j.techfore.2015.04.008	TRUE	FALSE	FALSE
WOS:000363070500014	10.1016/j.omega.2015.09.001	TRUE	FALSE	FALSE
WOS:000368506000005	10.1007/s11051-015-3273-1	TRUE	FALSE	FALSE
WOS:000365440200013	10.18520/v109/i10/1783-1789	TRUE	FALSE	FALSE
WOS:000358391900001	10.1016/j.ejor.2015.04.034	TRUE	FALSE	FALSE
WOS:000365070700136	10.1371/journal.pone.0143108	TRUE	FALSE	FALSE
WOS:000367628500047	10.1371/journal.pone.0142709	TRUE	FALSE	FALSE
WOS:000364470300045	10.1073/pnas.1502280112	TRUE	FALSE	FALSE
WOS:000368704400004	10.1186/s40064-015-1467-8	TRUE	FALSE	FALSE
WOS:000364745100001	10.1186/s12961-015-0052-5	TRUE	FALSE	FALSE
WOS:000365691000001	10.1586/17476348.2015.1103649	TRUE	FALSE	FALSE
WOS:000362718900003	10.1080/15440478.2014.972000	TRUE	TRUE	TRUE
WOS:000361381400009	10.1080/00207543.2014.939239	TRUE	FALSE	FALSE
WOS:000357653500001	10.1080/08827508.2015.1019068	TRUE	FALSE	FALSE
WOS:000381871500008	10.14429/djlit.35.6.8433	TRUE	FALSE	FALSE
WOS:000368017700038	10.1097/SCS.0000000000002216	TRUE	FALSE	FALSE
WOS:000367861100018	10.1016/j.techfore.2015.05.004	TRUE	FALSE	FALSE
WOS:000367488500011	10.1016/j.futures.2014.11.006	TRUE	FALSE	FALSE
WOS:000367833500002	10.1287/opre.2015.1447	TRUE	FALSE	FALSE
WOS:000366767100025	10.1016/j.gloenvcha.2015.09.018	TRUE	FALSE	FALSE
WOS:000366146000014	10.1016/j.acalib.2015.09.004	TRUE	FALSE	FALSE
WOS:000366289600007	10.3855/jidc.6627	TRUE	FALSE	FALSE
WOS:000366240200016	10.1016/j.jsurg.2015.06.020	TRUE	FALSE	FALSE
WOS:000365086700020	10.1016/j.amjsurg.2015.04.022	TRUE	FALSE	FALSE
WOS:000365060300019	10.1016/j.socscimed.2015.09.017	TRUE	FALSE	FALSE
WOS:000364248500022	10.1016/j.burns.2015.04.014	TRUE	FALSE	FALSE
WOS:000364254900004	10.1016/j.critrevonc.2015.05.013	TRUE	FALSE	FALSE
WOS:000363214800009	10.1177/0095399715594646	TRUE	FALSE	FALSE
WOS:000363214300012	10.1177/0960327115571768	TRUE	FALSE	FALSE
WOS:000363213000003	10.1002/asi.23323	TRUE	FALSE	FALSE
WOS:000363213000017	10.1002/asi.23410	TRUE	FALSE	FALSE
WOS:000363261600005	10.1007/s11192-015-1732-1	TRUE	FALSE	FALSE
WOS:000363261600011	10.1007/s11192-015-1708-1	TRUE	TRUE	FALSE
WOS:000363261600014	10.1007/s11192-015-1711-6	TRUE	FALSE	FALSE
WOS:000363261600017	10.1007/s11192-015-1713-4	TRUE	FALSE	FALSE
WOS:000363261600018	10.1007/s11192-015-1714-3	TRUE	FALSE	FALSE
WOS:000363261600020	10.1007/s11192-015-1716-1	TRUE	FALSE	FALSE
WOS:000363261600022	10.1007/s11192-015-1718-z	TRUE	FALSE	FALSE
WOS:000363261600023	10.1007/s11192-015-1719-y	TRUE	FALSE	FALSE
WOS:000363261600024	10.1007/s11192-015-1749-5	TRUE	FALSE	FALSE
WOS:000363261600025	10.1007/s11192-015-1769-1	TRUE	FALSE	FALSE
WOS:000363261600027	10.1007/s11192-015-1721-4	TRUE	FALSE	FALSE
WOS:000363261600028	10.1007/s11192-015-1722-3	TRUE	FALSE	FALSE
WOS:000363261600029	10.1007/s11192-015-1723-2	TRUE	FALSE	FALSE
WOS:000363261600030	10.1007/s11192-015-1724-1	TRUE	FALSE	FALSE
WOS:000363261600033	10.1007/s11192-015-1727-y	TRUE	FALSE	FALSE
WOS:000363261600034	10.1007/s11192-015-1747-7	TRUE	FALSE	FALSE
WOS:000363261600036	10.1007/s11192-015-1739-7	TRUE	FALSE	FALSE
WOS:000381871500007	10.14429/djlit.35.6.9410	TRUE	FALSE	FALSE
WOS:000363213000004	10.1002/asi.23329	TRUE	FALSE	FALSE
WOS:000437430700004	10.7717/peerj-cs.32	TRUE	FALSE	FALSE
WOS:000363261600002	10.1007/s11192-015-1706-3	TRUE	FALSE	FALSE
WOS:000363261600009	10.1007/s11192-015-1735-y	TRUE	FALSE	FALSE
WOS:000363261600010	10.1007/s11192-015-1736-x	TRUE	TRUE	FALSE
WOS:000363261600032	10.1007/s11192-015-1726-z	TRUE	FALSE	FALSE
WOS:000362583100013	10.1111/tmi.12590	TRUE	FALSE	FALSE
WOS:000362723900001	10.1111/ppe.12223	TRUE	FALSE	FALSE
WOS:000363862400001	10.3359/fnint.2015.00052	TRUE	FALSE	FALSE
WOS:000363442800001	10.1186/s12995-015-0076-3	TRUE	TRUE	FALSE
WOS:000365571100001	10.1186/s12906-015-0905-z	TRUE	FALSE	FALSE
WOS:000364861100005	10.1186/s40064-015-1431-7	TRUE	FALSE	FALSE
WOS:000359906600009	10.1080/00207543.2015.1037935	TRUE	FALSE	FALSE
WOS:000363184600018	10.1371/journal.pone.0139786	TRUE	FALSE	FALSE
WOS:000362138800069	10.1016/j.jns.2015.08.001	TRUE	FALSE	TRUE
WOS:000362868000002	10.1186/s12913-015-1130-7	TRUE	FALSE	FALSE
WOS:000360612700002	10.1080/00076791.2014.993617	TRUE	FALSE	FALSE
WOS:000376508300006	10.1590/1981-5344/2447	TRUE	FALSE	FALSE
WOS:000376508300007	10.1590/1981-5344/2460	TRUE	FALSE	FALSE
WOS:000376508300010	10.1590/1981-5344/2512	TRUE	FALSE	FALSE
WOS:000376083200008	10.5585/remark.v14i4.2977	TRUE	FALSE	FALSE
WOS:000373934400013		TRUE	FALSE	FALSE
WOS:000369617200001	10.1007/s40616-015-0043-1	TRUE	FALSE	FALSE
WOS:000368666900006		TRUE	FALSE	FALSE
WOS:000368915500006	10.4438/1988-592X-RE-2015-370-300	TRUE	TRUE	FALSE
WOS:000368265400005	10.3928/01484834-20150916-04	TRUE	FALSE	FALSE
WOS:000367612600001	10.1016/j.joi.2015.07.007	TRUE	FALSE	FALSE
WOS:000367612600003	10.1016/j.joi.2015.07.009	TRUE	FALSE	FALSE
WOS:000367612600006	10.1016/j.joi.2015.07.003	TRUE	FALSE	FALSE
WOS:000367612600007	10.1016/j.joi.2015.07.004	TRUE	FALSE	FALSE
WOS:000367612600011	10.1016/j.joi.2015.07.011	TRUE	FALSE	FALSE
WOS:000367612600015	10.1016/j.joi.2015.08.001	TRUE	FALSE	FALSE
WOS:000367612600018	10.1016/j.joi.2015.09.001	TRUE	FALSE	FALSE
WOS:000367612600025	10.1016/j.joi.2015.09.006	TRUE	FALSE	FALSE
WOS:000367612600026	10.1016/j.joi.2015.09.004	TRUE	FALSE	FALSE
WOS:000367612600027	10.1016/j.joi.2015.09.003	TRUE	FALSE	FALSE
WOS:000366807900002	10.3384/rela.2000-7426.rela9063	TRUE	FALSE	FALSE
WOS:000366807900003	10.3384/rela.2000-7426.rela9066	TRUE	FALSE	FALSE
WOS:000366807900004	10.3384/rela.2000-7426.rela9061	TRUE	FALSE	FALSE
WOS:000367126700012	10.1016/j.lisr.2015.05.004	TRUE	FALSE	FALSE
WOS:000365644200004		TRUE	FALSE	FALSE
WOS:000365594700016	10.1016/j.nano.2015.06.006	TRUE	FALSE	FALSE
WOS:000365535900002	10.1093/reseval/rvu008	TRUE	FALSE	FALSE
WOS:000365535900003	10.1093/reseval/rvv022	TRUE	FALSE	FALSE
WOS:000365535900006	10.1093/reseval/rvv019	TRUE	FALSE	FALSE
WOS:000365391100013	10.1111/rssa.12106	TRUE	FALSE	FALSE
WOS:000364823200004	10.1016/j.eujim.2015.05.004	TRUE	FALSE	FALSE
WOS:000364729400007	10.1016/j.rce.2015.04.001	TRUE	FALSE	FALSE
WOS:000363980600009	10.1093/scipol/scu087	TRUE	FALSE	FALSE
WOS:000362410200002	10.1089/acm.2015.0057	TRUE	FALSE	FALSE
WOS:000361836500013	10.1007/s10531-015-0981-x	TRUE	FALSE	FALSE
WOS:000362016100049	10.1007/s12665-015-4629-7	TRUE	FALSE	FALSE
WOS:000362343400007	10.1177/0960327114565494	TRUE	FALSE	FALSE
WOS:000361992800003	10.1007/s11192-015-1663-x	TRUE	FALSE	FALSE
WOS:000361992800004	10.1007/s11192-015-1670-y	TRUE	FALSE	FALSE
WOS:000361992800010	10.1007/s11192-015-1664-9	TRUE	FALSE	FALSE
WOS:000361992800011	10.1007/s11192-015-1698-z	TRUE	TRUE	FALSE
WOS:000361992800015	10.1007/s11192-015-1659-6	TRUE	FALSE	FALSE
WOS:000361992800017	10.1007/s11192-015-1657-8	TRUE	FALSE	FALSE
WOS:000361992800019	10.1007/s11192-015-1677-4	TRUE	FALSE	FALSE
WOS:000361992800020	10.1007/s11192-015-1676-5	TRUE	FALSE	FALSE
WOS:000361992800023	10.1007/s11192-015-1666-7	TRUE	FALSE	FALSE
WOS:000361992800033	10.1007/s11192-015-1700-9	TRUE	FALSE	FALSE
WOS:000361992800036	10.1007/s11192-015-1686-3	TRUE	FALSE	FALSE
WOS:000361992800038	10.1007/s11192-015-1669-4	TRUE	FALSE	FALSE
WOS:000361992800041	10.1007/s11192-015-1688-1	TRUE	FALSE	FALSE
WOS:000361992800043	10.1007/s11192-015-1690-7	TRUE	FALSE	FALSE
WOS:000361992800045	10.1007/s11192-015-1692-5	TRUE	FALSE	FALSE
WOS:000361184500020	10.1002/asi.23519	TRUE	FALSE	FALSE
WOS:000433727600004	10.13058/raep.2015.v16n4.383	TRUE	FALSE	FALSE
WOS:000362700900004	10.3174/ajnr.A4380	TRUE	FALSE	FALSE
WOS:000433890100001	10.5535/arm.2015.39.5.661	TRUE	FALSE	FALSE
WOS:000370251500019	10.1590/S1413-41522015020040129347	TRUE	TRUE	FALSE
WOS:000360659300011	10.1097/MEJ.0000000000000184	TRUE	FALSE	FALSE
WOS:000356742800001	10.1016/j.ejor.2015.04.002	TRUE	TRUE	FALSE
WOS:000369488100029		TRUE	FALSE	FALSE
WOS:000360416500009	10.1016/j.ijnurstu.2015.06.008	TRUE	FALSE	FALSE
WOS:000216869100011	10.1142/S0218810415500318	TRUE	FALSE	FALSE
WOS:000367612600004	10.1016/j.joi.2015.04.006	TRUE	FALSE	FALSE
WOS:000367612600021	10.1016/j.joi.2015.08.006	TRUE	FALSE	FALSE
WOS:000361184500003	10.1002/asi.23309	TRUE	FALSE	FALSE
WOS:000361184500013	10.1002/asi.23396	TRUE	FALSE	FALSE
WOS:000361184500015	10.1002/asi.23385	TRUE	TRUE	FALSE
WOS:000361184500017	10.1002/asi.23554	TRUE	FALSE	FALSE
WOS:000367686700014	10.3163/1536-5050.103.4.013	TRUE	FALSE	FALSE
WOS:000367686700015	10.3163/1536-5050.103.4.014	TRUE	FALSE	FALSE
WOS:000364252300004	10.1016/j.ocecoaman.2015.05.021	TRUE	FALSE	FALSE
WOS:000364729400002	10.1016/j.rce.2015.04.008	TRUE	FALSE	FALSE
WOS:000420819600007	10.3103/S0147688215040073	TRUE	FALSE	FALSE
WOS:000420819600011	10.3103/S0147688215040127	TRUE	FALSE	FALSE
WOS:000361992800013	10.1007/s11192-015-1660-0	TRUE	FALSE	FALSE
WOS:000361992800018	10.1007/s11192-015-1656-9	TRUE	FALSE	FALSE
WOS:000361992800021	10.1007/s11192-015-1685-4	TRUE	FALSE	FALSE
WOS:000361992800027	10.1007/s11192-015-1683-6	TRUE	FALSE	FALSE
WOS:000361992800028	10.1007/s11192-015-1679-2	TRUE	FALSE	FALSE
WOS:000361992800040	10.1007/s11192-015-1689-0	TRUE	FALSE	FALSE
WOS:000362275700009	10.1007/s12015-015-9602-z	TRUE	TRUE	FALSE
WOS:000361160000006	10.1016/j.forpol.2015.05.009	TRUE	FALSE	FALSE
WOS:000361790600001	10.1186/s13195-015-0144-z	TRUE	FALSE	FALSE
WOS:000362106000033		TRUE	FALSE	FALSE
WOS:000361800700144	10.1371/journal.pone.0139005	TRUE	FALSE	FALSE
WOS:000361517200001	10.1186/s12995-015-0078-1	TRUE	TRUE	FALSE
WOS:000361604400009	10.1371/journal.pone.0136953	TRUE	FALSE	FALSE
WOS:000361264100030	10.1016/j.jenvman.2015.05.040	TRUE	FALSE	FALSE
WOS:000356990800010	10.1016/j.jclepro.2014.05.094	TRUE	FALSE	FALSE
WOS:000356609100036	10.1016/j.ijcard.2015.05.116	TRUE	FALSE	FALSE
WOS:000357015000006	10.1080/14719037.2014.895031	TRUE	FALSE	FALSE
WOS:000360966800015	10.18520/v109/i5/869-877	TRUE	TRUE	FALSE
WOS:000360675900001	10.1186/s12906-015-0840-z	TRUE	FALSE	FALSE
WOS:000360602300001	10.1186/s12992-015-0124-x	TRUE	FALSE	FALSE
WOS:000366208900006	10.3109/02688697.2015.1039488	TRUE	FALSE	FALSE
WOS:000358412900008	10.1080/09654313.2015.1021300	TRUE	FALSE	FALSE
WOS:000376045400015	10.1176/appi.neuropsych.15010024	TRUE	FALSE	FALSE
WOS:000376046700011		TRUE	FALSE	FALSE
WOS:000375088100009	10.7769/gesec.6i3.486	TRUE	FALSE	FALSE
WOS:000374107700007	10.2426/aibstudi-11366	TRUE	FALSE	FALSE
WOS:000371050100007		TRUE	FALSE	FALSE
WOS:000368513900006		TRUE	FALSE	FALSE
WOS:000363209900005	10.3390/publications3030190	TRUE	FALSE	FALSE
WOS:000366249000015	10.9745/GHSP-D-15-00034	TRUE	FALSE	FALSE
WOS:000366333900016		TRUE	FALSE	FALSE
WOS:000365433300010	10.1002/ep.12126	TRUE	FALSE	FALSE
WOS:000365286700005	10.1590/abd1806-4841.20153979	TRUE	FALSE	FALSE
WOS:000365383700015		TRUE	FALSE	FALSE
WOS:000364859400001	10.1590/0103-37862015000300001	TRUE	FALSE	FALSE
WOS:000364859400004	10.1590/0103-37862015000300004	TRUE	TRUE	FALSE
WOS:000364541000160	10.3390/ijms160923012	TRUE	FALSE	FALSE
WOS:000362965200016	10.3145/epi.2015.sep.16	TRUE	FALSE	FALSE
WOS:000362383000008	10.1016/j.dsi.2014.12.007	TRUE	FALSE	FALSE
WOS:000362621900011	10.1016/j.acalib.2015.06.022	TRUE	FALSE	FALSE
WOS:000362134000011	10.1016/j.techfore.2015.06.008	TRUE	FALSE	FALSE
WOS:000361417000009	10.1016/j.chieco.2015.03.012	TRUE	FALSE	FALSE
WOS:000361413000001	10.1016/j.jebdp.2015.01.004	TRUE	FALSE	FALSE
WOS:000361200300006	10.1089/space.2015.0006	TRUE	FALSE	FALSE
WOS:000361165000012	10.1016/j.socscimed.2015.07.022	TRUE	FALSE	FALSE
WOS:000360735000001	10.1002/jtr.2004	TRUE	FALSE	FALSE
WOS:000360563000019	10.1016/j.bjps.2015.05.024	TRUE	FALSE	FALSE
WOS:000360666300005	10.1177/0194599815587908	TRUE	FALSE	FALSE
WOS:000360684000001	10.1097/PRS.0000000000001531	TRUE	FALSE	FALSE
WOS:000360285500002	10.1007/s00103-015-2198-2	TRUE	FALSE	FALSE
WOS:000360027600005	10.3171/2014.12.JNS142553	TRUE	FALSE	FALSE
WOS:000360049000008	10.1016/j.sapharm.2014.11.004	TRUE	FALSE	FALSE
WOS:000421386800007	10.1016/j.otorri.2014.09.008	TRUE	FALSE	FALSE
WOS:000363536900023	10.1097/ALN.0000000000000737	TRUE	FALSE	FALSE
WOS:000219302300007	10.5999/aps.2015.42.5.559	TRUE	TRUE	FALSE
WOS:000441935400002		TRUE	FALSE	FALSE
WOS:000381870100007	10.14429/djlit.35.5.8429	TRUE	FALSE	FALSE
WOS:000365957600033	10.1016/j.ebiom.2015.06.024	TRUE	FALSE	FALSE
WOS:000434592200006	10.14201/eks201516391105	TRUE	FALSE	FALSE
WOS:000457726800004	10.19132/1808-5245213.43-63	TRUE	TRUE	FALSE
WOS:000457726800014	10.19132/1808-5245213.250-270	TRUE	FALSE	FALSE
WOS:000457726800016		TRUE	FALSE	FALSE
WOS:000457726800017		TRUE	FALSE	FALSE
WOS:000453135800003		TRUE	FALSE	FALSE
WOS:000359872400002	10.1111/hir.12097	TRUE	FALSE	FALSE
WOS:000356983700004	10.1016/j.hrmr.2015.04.003	TRUE	FALSE	FALSE
WOS:000362533600010	10.1260/1756-8293.7.3.375	TRUE	FALSE	FALSE
WOS:000362259100060	10.4067/S0717-95022015000300060	TRUE	FALSE	FALSE
WOS:000363091300008		TRUE	FALSE	FALSE
WOS:000415042800002		TRUE	TRUE	FALSE
WOS:000360027600004	10.3171/2014.10.JNS141025	TRUE	FALSE	FALSE
WOS:000436722300004	10.4103/2320-0057.174861	TRUE	FALSE	FALSE
WOS:000436722300005	10.4103/2320-0057.174865	TRUE	TRUE	FALSE
WOS:000436722300007	10.4103/2320-0057.174859	TRUE	TRUE	FALSE
WOS:000362304100003	10.1016/j.jsis.2015.07.001	TRUE	FALSE	FALSE
WOS:000218584100038		TRUE	FALSE	FALSE
WOS:000364651100003	10.1002/minf.201500004	TRUE	FALSE	FALSE
WOS:000360684000002	10.1097/PRS.0000000000001566	TRUE	FALSE	FALSE
WOS:000382754600006	10.5585/podium.v4i3.110	TRUE	FALSE	FALSE
WOS:000362965200005	10.3145/epi.2015.sep.05	TRUE	FALSE	FALSE
WOS:000382953200006		TRUE	TRUE	FALSE
WOS:000382953200009		TRUE	FALSE	FALSE
WOS:000382953200010		TRUE	FALSE	FALSE
WOS:000357141900002	10.1016/j.rser.2015.04.060	TRUE	TRUE	FALSE
WOS:000361376000013	10.1093/sysbio/syv026	TRUE	TRUE	FALSE
WOS:000364859400003	10.1590/0103-37862015000300003	TRUE	FALSE	FALSE
WOS:000369048900005	10.5152/tao.2015.1352	TRUE	FALSE	FALSE
WOS:000358936900010	10.1007/s11999-015-4244-7	TRUE	FALSE	FALSE
WOS:000359021200015	10.1002/asi.23360	TRUE	FALSE	FALSE
WOS:000359021200016	10.1002/asi.23382	TRUE	TRUE	FALSE
WOS:000359143200002	10.1007/s11192-015-1625-3	TRUE	FALSE	FALSE
WOS:000359143200004	10.1007/s11192-015-1633-3	TRUE	TRUE	FALSE
WOS:000359143200005	10.1007/s11192-015-1631-5	TRUE	FALSE	FALSE
WOS:000359143200013	10.1007/s11192-015-1608-4	TRUE	FALSE	FALSE
WOS:000359143200016	10.1007/s11192-015-1628-0	TRUE	FALSE	FALSE
WOS:000360005600008	10.1073/pnas.1501444112	TRUE	FALSE	FALSE
WOS:000360018600028	10.1371/journal.pone.0134794	TRUE	FALSE	FALSE
WOS:000354628900001	10.1080/09064710.2015.1030443	TRUE	FALSE	FALSE
WOS:000359133700032		TRUE	FALSE	FALSE
WOS:000356951800004	10.1080/09537325.2015.1019850	TRUE	FALSE	FALSE
WOS:000361192000007	10.1080/02650487.2015.1009348	TRUE	FALSE	FALSE
WOS:000366840900004	10.1177/2042018815580254	TRUE	FALSE	FALSE
WOS:000365247400003	10.4067/S0034-98872015000800003	TRUE	TRUE	FALSE
WOS:000364150900032	10.1161/JAHA.115.002292	TRUE	FALSE	FALSE
WOS:000362998800031	10.1016/j.jcrs.2015.07.019	TRUE	FALSE	FALSE
WOS:000360708200053	10.1371/journal.pntd.0003997	TRUE	FALSE	FALSE
WOS:000359885500009	10.1016/j.indmarman.2015.05.035	TRUE	FALSE	FALSE
WOS:000358864100002	10.1111/insp.12061	TRUE	FALSE	FALSE
WOS:000358436000019	10.2214/AJR.14.14225	TRUE	FALSE	FALSE
WOS:000357817600016	10.1002/asi.23364	TRUE	TRUE	FALSE
WOS:000357905400019	10.1016/j.techfore.2014.11.001	TRUE	FALSE	FALSE
WOS:000359761100031	10.1097/ACM.0000000000000780	TRUE	FALSE	FALSE
WOS:000360936400009	10.1016/j.arthro.2015.03.009	TRUE	FALSE	FALSE
WOS:000360936400010	10.1016/j.arthro.2015.05.020	TRUE	FALSE	FALSE
WOS:000358179400004	10.1007/s10584-015-1395-1	TRUE	FALSE	FALSE
WOS:000361644600007	10.1016/j.clinthera.2015.07.003	TRUE	FALSE	FALSE
WOS:000360407100001	10.3310/hta19670	TRUE	FALSE	FALSE
WOS:000357905400018	10.1016/j.techfore.2014.05.007	TRUE	FALSE	FALSE
WOS:000215363500012	10.1016/j.techsoc.2015.03.007	TRUE	FALSE	FALSE
WOS:000357693000001	10.1007/s11192-015-1611-9	TRUE	FALSE	FALSE
WOS:000357693000003	10.1007/s11192-015-1626-2	TRUE	FALSE	FALSE
WOS:000357693000006	10.1007/s11192-015-1618-2	TRUE	FALSE	FALSE
WOS:000357693000007	10.1007/s11192-015-1624-4	TRUE	FALSE	FALSE
WOS:000356646200008	10.1016/j.rser.2015.03.093	TRUE	FALSE	FALSE
WOS:000356646200021	10.1016/j.rser.2015.03.094	TRUE	FALSE	FALSE
WOS:000356191400012	10.1016/j.jclepro.2015.03.051	TRUE	FALSE	FALSE
WOS:000358768300001	10.3762/bjnano.6.169	TRUE	FALSE	FALSE
WOS:000358838400082	10.1371/journal.pone.0134164	TRUE	FALSE	FALSE
WOS:000358622000054	10.1371/journal.pone.0133009	TRUE	FALSE	FALSE
WOS:000358621000016	10.1371/journal.pone.0132990	TRUE	FALSE	FALSE
WOS:000358045300005	10.1161/CIRCRESAHA.115.306830	TRUE	FALSE	FALSE
WOS:000358054200001	10.1093/aje/kwv034	TRUE	FALSE	FALSE
WOS:000360367700005	10.1080/00336297.2015.1048374	TRUE	FALSE	FALSE
WOS:000359734200004	10.1080/17439884.2015.1015547	TRUE	FALSE	FALSE
WOS:000356590800002	10.1080/00330124.2014.970835	TRUE	FALSE	FALSE
WOS:000356590800007	10.1080/00330124.2014.983588	TRUE	TRUE	FALSE
WOS:000375076300039	10.9789/2175-5361.2015.v7i3.3063-3075	TRUE	FALSE	FALSE
WOS:000375076300041	10.9789/2175-5361.2015.v7i3.3093-3109	TRUE	FALSE	FALSE
WOS:000372962900005		TRUE	FALSE	FALSE
WOS:000368251400004		TRUE	FALSE	FALSE
WOS:000368251400008		TRUE	FALSE	FALSE
WOS:000368251400020		TRUE	FALSE	FALSE
WOS:000363047300086	10.5301/ejo.5000556	TRUE	FALSE	FALSE
WOS:000362902400003		TRUE	FALSE	FALSE
WOS:000361844700024	10.1016/j.fertnstert.2015.03.025	TRUE	FALSE	FALSE
WOS:000360907400002	10.1016/j.joi.2015.03.002	TRUE	FALSE	FALSE
WOS:000360907400009	10.1016/j.joi.2015.04.002	TRUE	FALSE	FALSE
WOS:000360907400013	10.1016/j.joi.2015.05.007	TRUE	FALSE	FALSE
WOS:000360907400014	10.1016/j.joi.2015.05.002	TRUE	FALSE	FALSE
WOS:000360907400017	10.1016/j.joi.2015.06.001	TRUE	FALSE	FALSE
WOS:000360907400019	10.1016/j.joi.2015.06.002	TRUE	FALSE	FALSE
WOS:000358629500024	10.1016/j.jcms.2015.04.004	TRUE	FALSE	FALSE
WOS:000358379100045	10.1002/lary.25118	TRUE	FALSE	FALSE
WOS:000358019000002	10.1093/reseval/rvv008	TRUE	FALSE	FALSE
WOS:000358019000003	10.1093/reseval/rvv012	TRUE	FALSE	FALSE
WOS:000358019000005	10.1093/reseval/rvv010	TRUE	FALSE	FALSE
WOS:000357911500023	10.1016/j.jhsa.2015.03.026	TRUE	FALSE	FALSE
WOS:000357696000012	10.1597/14-085	TRUE	FALSE	FALSE
WOS:000357780800003	10.1002/ldr.2344	TRUE	FALSE	FALSE
WOS:000357780800004	10.1002/ldr.2392	TRUE	FALSE	FALSE
WOS:000357413500004	10.1590/1413-81232015207.02672015	TRUE	FALSE	FALSE
WOS:000357075000001	10.1186/s12961-015-0021-z	TRUE	FALSE	FALSE
WOS:000355858200002	10.1002/asi.23266	TRUE	FALSE	FALSE
WOS:000355858200003	10.1002/asi.23267	TRUE	FALSE	FALSE
WOS:000355858200006	10.1002/asi.23271	TRUE	FALSE	TRUE
WOS:000355922200008	10.1007/s11135-014-0091-y	TRUE	TRUE	FALSE
WOS:000355922200011	10.1007/s11135-014-0110-z	TRUE	FALSE	FALSE
WOS:000356052300003	10.1016/j.sleep.2014.12.028	TRUE	FALSE	FALSE
WOS:000356311800021	10.1016/j.tube.2015.05.003	TRUE	TRUE	FALSE
WOS:000355688000002	10.1179/1476830514Y.0000000118	TRUE	FALSE	FALSE
WOS:000355948600001	10.1007/s11192-015-1593-7	TRUE	FALSE	FALSE
WOS:000355948600006	10.1007/s11192-015-1538-1	TRUE	FALSE	FALSE
WOS:000355948600013	10.1007/s11192-015-1577-7	TRUE	FALSE	FALSE
WOS:000219297300004	10.5999/aps.2015.42.4.411	TRUE	FALSE	FALSE
WOS:000381869000010	10.14429/djlit.35.4.8505	TRUE	FALSE	FALSE
WOS:000442143800020	10.1007/s00772-015-0048-z	TRUE	FALSE	FALSE
WOS:000357905800013	10.1016/j.jiph.2015.03.006	TRUE	FALSE	FALSE
WOS:000360907400001	10.1016/j.joi.2015.03.001	TRUE	FALSE	FALSE
WOS:000360907400011	10.1016/j.joi.2015.05.006	TRUE	FALSE	FALSE
WOS:000360907400022	10.1016/j.joi.2015.07.005	TRUE	FALSE	FALSE
WOS:000355858200015	10.1002/asi.23333	TRUE	FALSE	FALSE
WOS:000357780800002	10.1002/ldr.2351	TRUE	FALSE	FALSE
WOS:000361781200007	10.1016/j.lisr.2015.05.002	TRUE	FALSE	FALSE
WOS:000359402000002	10.4103/0028-3886.161966	TRUE	FALSE	FALSE
WOS:000353601900003	10.1016/j.omega.2015.01.002	TRUE	FALSE	FALSE
WOS:000356343600002	10.1177/1094428114562629	TRUE	FALSE	FALSE
WOS:000376507400002	10.1590/1981-5344/1915	TRUE	FALSE	FALSE
WOS:000385384400012		TRUE	FALSE	FALSE
WOS:000420817100006	10.3103/S0147688215030090	TRUE	FALSE	FALSE
WOS:000355363100005	10.1016/j.technovation.2015.03.007	TRUE	FALSE	FALSE
WOS:000356251800039	10.1073/pnas.1424329112	TRUE	FALSE	FALSE
WOS:000355700700045	10.1371/journal.pone.0126938	TRUE	FALSE	FALSE
WOS:000362256800045	10.4067/S0717-95022015000200046	TRUE	FALSE	FALSE
WOS:000359387900006	10.1007/s10676-015-9369-6	TRUE	FALSE	FALSE
WOS:000359327900011		TRUE	FALSE	FALSE
WOS:000357735000023	10.1016/j.ijdrr.2015.01.010	TRUE	FALSE	FALSE
WOS:000357298200035	10.4103/1673-5374.158369	TRUE	FALSE	FALSE
WOS:000356900300014	10.1055/s-0034-1398938	TRUE	TRUE	FALSE
WOS:000355737300007	10.1111/1753-6405.12366	TRUE	FALSE	FALSE
WOS:000356067800006	10.1179/0308018815Z.000000000112	TRUE	FALSE	FALSE
WOS:000355285600004		TRUE	TRUE	FALSE
WOS:000354864100028	10.1213/ANE.0000000000000673	TRUE	FALSE	FALSE
WOS:000354989800002	10.1177/0266242613516139	TRUE	FALSE	FALSE
WOS:000354489600004	10.1007/s11192-015-1586-6	TRUE	FALSE	FALSE
WOS:000354489600008	10.1007/s11192-015-1564-z	TRUE	FALSE	FALSE
WOS:000354489600011	10.1007/s11192-015-1576-8	TRUE	FALSE	FALSE
WOS:000354489600014	10.1007/s11192-015-1580-z	TRUE	FALSE	FALSE
WOS:000354489600016	10.1007/s11192-015-1583-9	TRUE	FALSE	FALSE
WOS:000354476600003	10.1002/asi.23252	TRUE	FALSE	FALSE
WOS:000354476600004	10.1002/asi.23239	TRUE	FALSE	FALSE
WOS:000354476600006	10.1002/asi.23257	TRUE	FALSE	TRUE
WOS:000354476600007	10.1002/asi.23248	TRUE	TRUE	FALSE
WOS:000383879000006	10.1080/09737766.2015.1027089	TRUE	TRUE	FALSE
WOS:000383879000010	10.1080/09737766.2015.1027095	TRUE	FALSE	FALSE
WOS:000354201300001	10.1007/s10660-015-9181-8	TRUE	FALSE	FALSE
WOS:000218920900008	10.1016/j.eist.2014.03.002	TRUE	FALSE	FALSE
WOS:000357389300005	10.1016/j.ijsu.2015.03.020	TRUE	FALSE	FALSE
WOS:000357189900003		TRUE	FALSE	FALSE
WOS:000357189900002		TRUE	FALSE	FALSE
WOS:000357900900001	10.1016/j.jvc.2015.01.002	TRUE	FALSE	FALSE
WOS:000431372800012	10.1016/j.jwpe.2015.03.009	TRUE	FALSE	FALSE
WOS:000356309800002	10.1007/s11024-015-9274-5	TRUE	FALSE	FALSE
WOS:000356013200009	10.1111/pirs.12066	TRUE	FALSE	FALSE
WOS:000356610700005	10.1002/phar.1586	TRUE	FALSE	FALSE
WOS:000382952300017		TRUE	FALSE	FALSE
WOS:000382952300018		TRUE	FALSE	FALSE
WOS:000443359800009	10.3917/rsi.121.0072	TRUE	FALSE	FALSE
WOS:000353742300008	10.1016/j.respol.2014.12.002	TRUE	FALSE	FALSE
WOS:000354489600002	10.1007/s11192-015-1568-8	TRUE	FALSE	FALSE
WOS:000354489600003	10.1007/s11192-015-1574-x	TRUE	FALSE	FALSE
WOS:000354489600013	10.1007/s11192-015-1582-x	TRUE	FALSE	FALSE
WOS:000354489600018	10.1007/s11192-015-1588-4	TRUE	TRUE	TRUE
WOS:000356201400013	10.1016/j.techfore.2015.01.018	TRUE	FALSE	FALSE
WOS:000355890800033		TRUE	FALSE	FALSE
WOS:000354610300012	10.1161/CIRCULATIONAHA.114.015080	TRUE	FALSE	FALSE
WOS:000354917300121	10.1371/journal.pone.0127390	TRUE	FALSE	FALSE
WOS:000354110600018	10.1097/BRS.0000000000000847	TRUE	FALSE	FALSE
WOS:000354847900001	10.1186/s12936-015-0715-2	TRUE	FALSE	FALSE
WOS:000360612000001	10.3332/ecancer.2015.536	TRUE	FALSE	FALSE
WOS:000354153600002	10.1021/ac5040314	TRUE	FALSE	FALSE
WOS:000357084100002	10.1080/09639284.2015.1021261	TRUE	FALSE	FALSE
WOS:000354168900001	10.1186/s12995-015-0062-9	TRUE	TRUE	FALSE
WOS:000367480900003		TRUE	FALSE	FALSE
WOS:000361550900050	10.5902/2236117015527	TRUE	FALSE	FALSE
WOS:000357236500006	10.1016/j.bulcan.2015.02.017	TRUE	FALSE	FALSE
WOS:000355964400030	10.4103/1673-5374.156985	TRUE	FALSE	FALSE
WOS:000356040300006	10.1148/rg.2015140036	TRUE	FALSE	FALSE
WOS:000355310500018	10.1017/S002221511500050X	TRUE	FALSE	FALSE
WOS:000355036100009	10.1016/j.nedt.2015.01.002	TRUE	FALSE	FALSE
WOS:000355042300009	10.1016/j.techfore.2014.09.007	TRUE	FALSE	FALSE
WOS:000354502900013	10.1016/j.geoforum.2015.03.004	TRUE	FALSE	FALSE
WOS:000354663200015	10.1016/j.acalib.2015.02.012	TRUE	FALSE	FALSE
WOS:000354553900002	10.1177/1049731514530000	TRUE	FALSE	FALSE
WOS:000353925800001	10.1002/csr.1326	TRUE	FALSE	FALSE
WOS:000353754500009	10.5271/sjweh.3488	TRUE	FALSE	FALSE
WOS:000353046600054	10.1007/s11356-014-3925-1	TRUE	FALSE	FALSE
WOS:000353349900003	10.1053/j.jfas.2014.04.010	TRUE	FALSE	FALSE
WOS:000353654600015	10.1002/asi.23224	TRUE	TRUE	FALSE
WOS:000352906000024	10.1007/s11695-014-1542-1	TRUE	FALSE	FALSE
WOS:000352995000005	10.1007/s11192-015-1554-1	TRUE	TRUE	FALSE
WOS:000352995000006	10.1007/s11192-015-1546-1	TRUE	TRUE	FALSE
WOS:000352995000008	10.1007/s11192-015-1539-0	TRUE	TRUE	FALSE
WOS:000352995000011	10.1007/s11192-015-1540-7	TRUE	FALSE	FALSE
WOS:000352995000019	10.1007/s11192-015-1548-z	TRUE	FALSE	FALSE
WOS:000355039600007	10.1016/j.annals.2015.02.001	TRUE	FALSE	FALSE
WOS:000351296200067	10.1016/j.asoc.2015.02.024	TRUE	FALSE	FALSE
WOS:000353911200005	10.1002/bies.201500011	TRUE	FALSE	FALSE
WOS:000353803600014	10.1007/s12665-015-4183-3	TRUE	FALSE	FALSE
WOS:000355783800005	10.1016/j.ibbai.2016.02.027	TRUE	FALSE	FALSE
WOS:000354663200004	10.1016/j.acalib.2015.03.019	TRUE	FALSE	FALSE
WOS:000436721500003	10.4103/2320-0057.167247	TRUE	FALSE	FALSE
WOS:000436721500004	10.4103/2320-0057.167254	TRUE	FALSE	FALSE
WOS:000436721500006	10.4103/2320-0057.167249	TRUE	TRUE	TRUE
WOS:000215606000007		TRUE	FALSE	FALSE
WOS:000353853200002	10.1016/j.knosys.2014.12.035	TRUE	FALSE	FALSE
WOS:000374239900006	10.18028/2238-5320/rgfc.v5n3p75-99	TRUE	FALSE	FALSE
WOS:000352995000017	10.1007/s11192-015-1543-4	TRUE	FALSE	FALSE
WOS:000355042300011	10.1016/j.techfore.2014.09.009	TRUE	FALSE	FALSE
WOS:000350244600002	10.1007/s10750-014-2071-6	TRUE	FALSE	FALSE
WOS:000369732100001	10.1186/s13047-015-0070-0	TRUE	FALSE	FALSE
WOS:000352477800043	10.1371/journal.pone.0121054	TRUE	FALSE	FALSE
WOS:000359736400004	10.1080/00987913.2015.1035967	TRUE	FALSE	FALSE
WOS:000355116200002	10.1080/00048623.2015.1009528	TRUE	FALSE	FALSE
WOS:000355116200005	10.1080/00048623.2014.1003174	TRUE	FALSE	FALSE
WOS:000352139000088	10.1371/journal.pone.0122239	TRUE	TRUE	FALSE
WOS:000366462600002		TRUE	FALSE	FALSE
WOS:000364656800031	10.9789/2175-5361.2015.v7i2.2537-2549	TRUE	FALSE	FALSE
WOS:000357282300011	10.1515/iwp-2015-0021	TRUE	TRUE	FALSE
WOS:000358439800004	10.4111/kju.2015.56.4.276	TRUE	FALSE	FALSE
WOS:000355257400002	10.1093/reseval/rvv003	TRUE	FALSE	FALSE
WOS:000354754500011		TRUE	TRUE	FALSE
WOS:000354876700012	10.1590/S0080-623420150000200012	TRUE	FALSE	FALSE
WOS:000353239900010	10.1111/cts.12248	TRUE	FALSE	FALSE
WOS:000353243300008	10.1111/jiec.12256	TRUE	FALSE	FALSE
WOS:000352651200010	10.1007/s11367-015-0846-2	TRUE	FALSE	FALSE
WOS:000352253000021	10.1016/j.amjcard.2015.01.029	TRUE	FALSE	FALSE
WOS:000351640700005	10.1016/j.joi.2015.02.006	TRUE	FALSE	FALSE
WOS:000351658500029	10.3171/2014.11.JNS14856	TRUE	FALSE	FALSE
WOS:000351395800009	10.1002/asi.23196	TRUE	FALSE	FALSE
WOS:000351538600002	10.1111/mam.12035	TRUE	FALSE	FALSE
WOS:000351546100001	10.1007/s11192-014-1515-0	TRUE	TRUE	FALSE
WOS:000351546100002	10.1007/s11192-015-1528-3	TRUE	FALSE	FALSE
WOS:000351546100003	10.1007/s11192-015-1535-4	TRUE	FALSE	FALSE
WOS:000351546100004	10.1007/s11192-015-1533-6	TRUE	FALSE	FALSE
WOS:000351546100011	10.1007/s11192-014-1523-0	TRUE	FALSE	FALSE
WOS:000350526000005	10.1016/j.tate.2014.12.006	TRUE	FALSE	FALSE
WOS:000352934400001	10.3310/hta19280	TRUE	FALSE	FALSE
WOS:000351965500009	10.1016/j.ijpe.2015.01.003	TRUE	FALSE	FALSE
WOS:000359322900007	10.1142/S0218194015400203	TRUE	FALSE	FALSE
WOS:000422609800105	10.7860/JCDR/2015/11994.5834	TRUE	FALSE	FALSE
WOS:000353243300009	10.1111/jiec.12252	TRUE	FALSE	FALSE
WOS:000351640700001	10.1016/j.joi.2015.02.001	TRUE	FALSE	FALSE
WOS:000351640700013	10.1016/j.joi.2015.01.006	TRUE	FALSE	FALSE
WOS:000355333400029	10.1016/j.jpurol.2014.11.022	TRUE	FALSE	FALSE
WOS:000354137300014	10.1161/JAHA.114.001606	TRUE	FALSE	FALSE
WOS:000351395800007	10.1002/asi.23209	TRUE	FALSE	FALSE
WOS:000376507100003	10.1590/1981-5344/1782	TRUE	FALSE	FALSE
WOS:000350837800005	10.1016/j.respol.2014.12.003	TRUE	FALSE	FALSE
WOS:000350837800010	10.1016/j.respol.2014.10.007	TRUE	FALSE	FALSE
WOS:000420812900009	10.3103/S0147688215020148	TRUE	FALSE	FALSE
WOS:000351546100007	10.1007/s11192-014-1517-y	TRUE	FALSE	FALSE
WOS:000351546100017	10.1007/s11192-014-1504-3	TRUE	FALSE	FALSE
WOS:000350175400002	10.1080/09669582.2014.978790	TRUE	FALSE	FALSE
WOS:000352802600015		TRUE	FALSE	FALSE
WOS:000354509700001	10.1186/s13040-015-0043-7	TRUE	FALSE	FALSE
WOS:000351425400030	10.1371/journal.pone.0118446	TRUE	FALSE	FALSE
WOS:000351284600070	10.1371/journal.pone.0119503	TRUE	FALSE	FALSE
WOS:000351673300001	10.7717/peerj.829	TRUE	FALSE	FALSE
WOS:000351183500188	10.1371/journal.pone.0120655	TRUE	FALSE	FALSE
WOS:000351989200001	10.1186/s12905-015-0184-3	TRUE	FALSE	FALSE
WOS:000351879200036		TRUE	TRUE	FALSE
WOS:000365887200004	10.3103/S0005105515020065	TRUE	FALSE	FALSE
WOS:000360402800017	10.5935/1678-9741.20150019	TRUE	FALSE	FALSE
WOS:000358945900006	10.1086/680565	TRUE	FALSE	FALSE
WOS:000358628700003	10.1353/ils.2015.0002	TRUE	FALSE	FALSE
WOS:000356780900021	10.2196/jmir.3326	TRUE	FALSE	FALSE
WOS:000355242400010		TRUE	FALSE	FALSE
WOS:000352849600003	10.5465/amle.2012.0397	TRUE	FALSE	FALSE
WOS:000353010800009	10.1016/j.jds.2013.06.007	TRUE	FALSE	FALSE
WOS:000352042000009	10.1016/j.techfore.2014.09.005	TRUE	FALSE	FALSE
WOS:000351840900011	10.1007/s11845-014-1193-1	TRUE	FALSE	FALSE
WOS:000351336100006	10.3145/epi.2015.mar06	TRUE	FALSE	FALSE
WOS:000351336100009	10.3145/epi.2015.mar.09	TRUE	FALSE	FALSE
WOS:000351239100004	10.1177/1063293X14568814	TRUE	FALSE	FALSE
WOS:000351320100004	10.1016/j.ipm.2014.10.011	TRUE	FALSE	FALSE
WOS:000351320100009	10.1016/j.ipm.2014.12.003	TRUE	FALSE	FALSE
WOS:000351239800003	10.1177/0268580915571801	TRUE	FALSE	FALSE
WOS:000351032300003	10.1016/j.dsi.2014.10.003	TRUE	TRUE	FALSE
WOS:000350100500005	10.1002/asi.23193	TRUE	FALSE	FALSE
WOS:000350100500007	10.1002/asi.23219	TRUE	FALSE	FALSE
WOS:000350337000001	10.1007/s11192-014-1334-3	TRUE	FALSE	FALSE
WOS:000350337000002	10.1007/s11192-014-1509-y	TRUE	FALSE	FALSE
WOS:000350337000004	10.1007/s11192-014-1495-0	TRUE	FALSE	FALSE
WOS:000350337000005	10.1007/s11192-014-1500-7	TRUE	TRUE	FALSE
WOS:000350337000012	10.1007/s11192-014-1506-1	TRUE	FALSE	FALSE
WOS:000350337000013	10.1007/s11192-014-1501-6	TRUE	FALSE	FALSE
WOS:000350337000019	10.1007/s11192-014-1512-3	TRUE	FALSE	FALSE
WOS:000350337000024	10.1007/s11192-014-1479-0	TRUE	FALSE	TRUE
WOS:000350337000026	10.1007/s11192-014-1482-5	TRUE	FALSE	FALSE
WOS:000350337000027	10.1007/s11192-014-1477-2	TRUE	FALSE	FALSE
WOS:000350337000030	10.1007/s11192-014-1478-1	TRUE	FALSE	FALSE
WOS:000349983900025	10.1007/s11325-014-0969-x	TRUE	FALSE	FALSE
WOS:000349689100008	10.1177/1049731514522101	TRUE	FALSE	FALSE
WOS:000348964800012	10.1016/j.respol.2014.08.004	TRUE	FALSE	FALSE
WOS:000348964800013	10.1016/j.respol.2014.09.009	TRUE	FALSE	FALSE
WOS:000381729400005		TRUE	FALSE	FALSE
WOS:000355157700007		TRUE	FALSE	FALSE
WOS:000350395500023	10.1007/s10586-014-0368-x	TRUE	FALSE	FALSE
WOS:000381868700006	10.14429/djlit.35.2.8324	TRUE	FALSE	FALSE
WOS:000350615500014	10.1016/j.gaceta.2014.07.005	TRUE	FALSE	FALSE
WOS:000349526100007	10.1007/s11365-013-0286-z	TRUE	FALSE	FALSE
WOS:000446782900005		TRUE	FALSE	FALSE
WOS:000372344100013	10.1017/S147266961500016X	TRUE	FALSE	FALSE
WOS:000350337000008	10.1007/s11192-014-1471-8	TRUE	FALSE	FALSE
WOS:000350337000020	10.1007/s11192-014-1503-4	TRUE	FALSE	FALSE
WOS:000350337000022	10.1007/s11192-015-1529-2	TRUE	FALSE	FALSE
WOS:000350337000023	10.1007/s11192-014-1484-3	TRUE	TRUE	TRUE
WOS:000350337000025	10.1007/s11192-014-1480-7	TRUE	TRUE	FALSE
WOS:000350337000028	10.1007/s11192-014-1481-6	TRUE	FALSE	FALSE
WOS:000350337000029	10.1007/s11192-014-1483-4	TRUE	FALSE	FALSE
WOS:000450094100007	10.7177/sg.2015.v10.n1.a7	TRUE	FALSE	FALSE
WOS:000353741200018	10.1016/j.tmaid.2015.02.007	TRUE	FALSE	FALSE
WOS:000352721000008	10.1002/wcc.333	TRUE	FALSE	FALSE
WOS:000420782200003	10.1016/j.wpi.2014.12.002	TRUE	FALSE	FALSE
WOS:000350395400008	10.1161/CIRCRESAHA.116.305894	TRUE	FALSE	FALSE
WOS:000359158600001	10.1186/s40064-015-0821-1	TRUE	FALSE	FALSE
WOS:000345364800003	10.1080/09585192.2011.561218	TRUE	FALSE	FALSE
WOS:000351926500067	10.1016/j.ijcard.2014.12.018	TRUE	FALSE	FALSE
WOS:000352233000003	10.1007/s11051-015-2900-1	TRUE	TRUE	FALSE
WOS:000352232300001	10.1007/s11051-015-2897-5	TRUE	TRUE	FALSE
WOS:000345367700002	10.1080/09585192.2013.845238	TRUE	FALSE	FALSE
WOS:000352716400001	10.1186/2049-9957-4-2	TRUE	FALSE	FALSE
WOS:000363950700001	10.1179/1758348914Z.00000000071	TRUE	FALSE	FALSE
WOS:000359156200005	10.1186/s40064-015-0806-0	TRUE	FALSE	FALSE
WOS:000357189200002		TRUE	FALSE	FALSE
WOS:000351697500005	10.1177/0193841X14524957	TRUE	FALSE	FALSE
WOS:000349764700017	10.1177/1352458514540357	TRUE	FALSE	FALSE
WOS:000349736900014	10.1016/j.ijhm.2014.12.004	TRUE	FALSE	FALSE
WOS:000348770400002	10.1007/s00266-014-0414-3	TRUE	FALSE	FALSE
WOS:000348921900012	10.1007/s11069-015-1622-0	TRUE	FALSE	FALSE
WOS:000348730000007	10.1002/asi.23171	TRUE	TRUE	FALSE
WOS:000348324000008	10.1007/s11192-014-1463-8	TRUE	FALSE	FALSE
WOS:000348324000015	10.1007/s11192-014-1491-4	TRUE	FALSE	FALSE
WOS:000348324000017	10.1007/s11192-014-1476-3	TRUE	FALSE	FALSE
WOS:000348324000020	10.1007/s11192-014-1459-4	TRUE	FALSE	FALSE
WOS:000348324000023	10.1007/s11192-014-1386-4	TRUE	FALSE	FALSE
WOS:000348324000024	10.1007/s11192-014-1498-x	TRUE	FALSE	FALSE
WOS:000348324000025	10.1007/s11192-014-1401-9	TRUE	FALSE	FALSE
WOS:000348324000026	10.1007/s11192-014-1487-0	TRUE	FALSE	FALSE
WOS:000348324000027	10.1007/s11192-014-1448-7	TRUE	FALSE	FALSE
WOS:000348324000031	10.1007/s11192-014-1467-4	TRUE	FALSE	FALSE
WOS:000348324000033	10.1007/s11192-014-1460-y	TRUE	TRUE	FALSE
WOS:000348324000034	10.1007/s11192-014-1431-3	TRUE	FALSE	FALSE
WOS:000348324000035	10.1007/s11192-014-1474-5	TRUE	FALSE	FALSE
WOS:000347248700001	10.1097/MEG.0000000000000253	TRUE	FALSE	FALSE
WOS:000349200200016	10.1016/j.avsg.2014.09.017	TRUE	FALSE	FALSE
WOS:000347881100006	10.1111/hex.12007	TRUE	FALSE	FALSE
WOS:000216510100008	10.1142/S1363919615500085	TRUE	FALSE	FALSE
WOS:000347765500023	10.1016/j.jbusres.2014.06.010	TRUE	FALSE	FALSE
WOS:000443438100009	10.1016/S1701-2163(15)30335-2	TRUE	FALSE	FALSE
WOS:000347297600010	10.3109/2000656X.2014.951053	TRUE	FALSE	FALSE
WOS:000454010900003		TRUE	FALSE	FALSE
WOS:000348324000002	10.1007/s11192-014-1439-8	TRUE	FALSE	FALSE
WOS:000348324000011	10.1007/s11192-014-1457-6	TRUE	FALSE	FALSE
WOS:000348324000022	10.1007/s11192-014-1406-4	TRUE	FALSE	FALSE
WOS:000348324000029	10.1007/s11192-014-1348-x	TRUE	FALSE	FALSE
WOS:000348324000037	10.1007/s11192-014-1418-0	TRUE	FALSE	FALSE
WOS:000348324000038	10.1007/s11192-014-1450-0	TRUE	FALSE	FALSE
WOS:000348324000040	10.1007/s11192-014-1499-9	TRUE	FALSE	FALSE
WOS:000348958900019	10.1016/j.techfore.2014.03.013	TRUE	FALSE	FALSE
WOS:000362318400007		TRUE	FALSE	FALSE
WOS:000346856600034	10.1016/j.asoc.2014.10.035	TRUE	FALSE	TRUE
WOS:000343902200001	10.1080/15732479.2013.848909	TRUE	FALSE	FALSE
WOS:000348732100053	10.1371/journal.pone.0116966	TRUE	FALSE	FALSE
WOS:000349424100001		TRUE	FALSE	FALSE
WOS:000348307200002	10.1080/09523367.2014.943735	TRUE	FALSE	FALSE
WOS:000347810300004	10.1038/517245a	TRUE	FALSE	FALSE
WOS:000210220400001	10.1186/2049-3258-73-1	TRUE	FALSE	FALSE
WOS:000348512800010	10.1080/09687599.2014.993061	TRUE	FALSE	FALSE
WOS:000347545200031	10.1080/19443994.2013.838519	TRUE	FALSE	FALSE
WOS:000347526500002	10.1080/10437797.2015.977123	TRUE	FALSE	FALSE
WOS:000387787200011		TRUE	FALSE	FALSE
WOS:000386557900057		TRUE	FALSE	FALSE
WOS:000375804100304	10.1016/j.ifacol.2015.06.351	TRUE	FALSE	FALSE
WOS:000380611600021		TRUE	FALSE	FALSE
WOS:000380611600067		TRUE	FALSE	FALSE
WOS:000380611600095		TRUE	FALSE	FALSE
WOS:000380611600199		TRUE	FALSE	FALSE
WOS:000384742300007		TRUE	FALSE	FALSE
WOS:000383343000020	10.18438/B8K896	TRUE	FALSE	FALSE
WOS:000383748500003		TRUE	FALSE	FALSE
WOS:000382858600005	10.5872/psiencia/7.2.121	TRUE	FALSE	FALSE
WOS:000382848800002		TRUE	FALSE	FALSE
WOS:000381572400036		TRUE	FALSE	FALSE
WOS:000381868500002	10.14429/djlit.35.1.7699	TRUE	FALSE	FALSE
WOS:000381868500003	10.14429/djlit.35.1.7789	TRUE	FALSE	FALSE
WOS:000380532300030	10.1109/IIAI-AAI.2015.282	TRUE	FALSE	FALSE
WOS:000380532300089	10.1109/IIAI-AAI.2015.212	TRUE	FALSE	FALSE
WOS:000380606700029		TRUE	FALSE	FALSE
WOS:000381318800034		TRUE	FALSE	FALSE
WOS:000380433500039	10.1109/eScience.2015.34	TRUE	TRUE	FALSE
WOS:000380434300242		TRUE	FALSE	FALSE
WOS:000380443700034	10.1109/BigDataCongress.2015.44	TRUE	FALSE	FALSE
WOS:000380620800023	10.5194/isprsannals-II-5-W3-159-2015	TRUE	FALSE	FALSE
WOS:000380499700023		TRUE	FALSE	FALSE
WOS:000380499700028		TRUE	FALSE	FALSE
WOS:000380499700032		TRUE	FALSE	FALSE
WOS:000380499700035		TRUE	TRUE	FALSE
WOS:000380499700048		TRUE	FALSE	FALSE
WOS:000380499700051		TRUE	FALSE	FALSE
WOS:000380499700055		TRUE	FALSE	FALSE
WOS:000380499700061		TRUE	FALSE	FALSE
WOS:000380499700070		TRUE	FALSE	FALSE
WOS:000380499700080		TRUE	TRUE	FALSE
WOS:000380499700084		TRUE	FALSE	FALSE
WOS:000380499700089		TRUE	FALSE	FALSE
WOS:000380499700098		TRUE	FALSE	FALSE
WOS:000380499700104		TRUE	FALSE	FALSE
WOS:000380499700110		TRUE	FALSE	FALSE
WOS:000380499700114		TRUE	FALSE	FALSE
WOS:000380499700115		TRUE	FALSE	FALSE
WOS:000380499700129		TRUE	FALSE	FALSE
WOS:000380499700135		TRUE	FALSE	FALSE
WOS:000380499700139		TRUE	FALSE	FALSE
WOS:000380499700146		TRUE	FALSE	FALSE
WOS:000380499700149		TRUE	FALSE	FALSE
WOS:000380499700151		TRUE	TRUE	FALSE
WOS:000380499700152		TRUE	FALSE	FALSE
WOS:000380499700154		TRUE	FALSE	FALSE
WOS:000380499700165		TRUE	FALSE	FALSE
WOS:000380499700170		TRUE	FALSE	FALSE
WOS:000380499700173		TRUE	FALSE	TRUE
WOS:000380499700174		TRUE	FALSE	FALSE
WOS:000380499700180		TRUE	FALSE	FALSE
WOS:000380499700181		TRUE	FALSE	FALSE
WOS:000380499700191		TRUE	FALSE	FALSE
WOS:000380496100001		TRUE	FALSE	FALSE
WOS:000380235100003	10.5783/RIRP-10-2015-03-25-46	TRUE	FALSE	TRUE
WOS:000380403800036	10.1109/ITME.2015.148	TRUE	FALSE	FALSE
WOS:000380403800038	10.1109/ITME.2015.146	TRUE	FALSE	FALSE
WOS:000380403800044	10.1109/ITME.2015.150	TRUE	FALSE	FALSE
WOS:000380403800045	10.1109/ITME.2015.147	TRUE	FALSE	FALSE
WOS:000380481600040	10.1007/978-3-319-19857-6_40	TRUE	TRUE	FALSE
WOS:000380451400019	10.1007/978-3-662-48224-7_19	TRUE	FALSE	FALSE
WOS:000380284700094		TRUE	FALSE	FALSE
WOS:000377304001027		TRUE	FALSE	FALSE
WOS:000377304001124		TRUE	FALSE	FALSE
WOS:000377304001139		TRUE	FALSE	FALSE
WOS:000378374200004		TRUE	FALSE	FALSE
WOS:000377594900006	10.32609/0042-8736-2015-8-99-115	TRUE	FALSE	FALSE
WOS:000377214400005		TRUE	FALSE	FALSE
WOS:000376497300019		TRUE	FALSE	FALSE
WOS:000376506800009	10.1590/1981-5344/2038	TRUE	FALSE	FALSE
WOS:000374575200018	10.1007/978-3-319-25747-1_18	TRUE	FALSE	FALSE
WOS:000376029700008		TRUE	FALSE	FALSE
WOS:000373492700122	10.2991/978-94-6239-102-4_122	TRUE	FALSE	FALSE
WOS:000373010500003		TRUE	FALSE	FALSE
WOS:000372544900005		TRUE	FALSE	FALSE
WOS:000371793500036	10.1145/2808797.2809380	TRUE	TRUE	FALSE
WOS:000372201800006		TRUE	FALSE	FALSE
WOS:000371736300018	10.1007/978-94-017-9810-5_17	TRUE	TRUE	FALSE
WOS:000371799600021		TRUE	TRUE	FALSE
WOS:000371513300016		TRUE	FALSE	FALSE
WOS:000370967800042		TRUE	FALSE	FALSE
WOS:000370709700053		TRUE	FALSE	FALSE
WOS:000370476900012		TRUE	FALSE	FALSE
WOS:000370475100016		TRUE	FALSE	FALSE
WOS:000370474000016		TRUE	TRUE	FALSE
WOS:000370256400011	10.17759/pse.2015200411	TRUE	FALSE	FALSE
WOS:000369214200015	10.3923/ijp.2015.766.772	TRUE	FALSE	FALSE
WOS:000369684700015		TRUE	FALSE	FALSE
WOS:000369171600003	10.1108/JD-09-2014-0137	TRUE	FALSE	FALSE
WOS:000369387900006	10.1108/OIR-06-2015-0174	TRUE	TRUE	FALSE
WOS:000369388300001	10.1108/OIR-11-2014-0277	TRUE	FALSE	FALSE
WOS:000368672900008	10.1016/j.proeng.2014.10.411	TRUE	TRUE	FALSE
WOS:000368416200018		TRUE	FALSE	FALSE
WOS:000368385000021		TRUE	FALSE	FALSE
WOS:000368313200001	10.5771/0038-6073-2015-2-121	TRUE	FALSE	FALSE
WOS:000367699500017		TRUE	FALSE	FALSE
WOS:000367280800008	10.4149/BLL_2015_143	TRUE	FALSE	FALSE
WOS:000367532100006	10.18405/RECFIN20150106	TRUE	FALSE	FALSE
WOS:000366993500003		TRUE	FALSE	FALSE
WOS:000366468200004	10.1108/AJIM-02-2015-0027	TRUE	FALSE	FALSE
WOS:000366177800007	10.1051/limn/2015019	TRUE	FALSE	FALSE
WOS:000365971200004	10.18052/www.scipress.com/ILNS.34.21	TRUE	FALSE	FALSE
WOS:000366338700002		TRUE	FALSE	FALSE
WOS:000364495100006		TRUE	FALSE	FALSE
WOS:000365816200001	10.3989/redc.2015.4.1225	TRUE	FALSE	FALSE
WOS:000365693000009		TRUE	FALSE	FALSE
WOS:000365357100003	10.14254/2071-789X.2015/8-1/2	TRUE	FALSE	FALSE
WOS:000365853300022	10.1007/978-3-319-24592-8_22	TRUE	FALSE	FALSE
WOS:000365358900001	10.7202/1032829ar	TRUE	FALSE	FALSE
WOS:000365305000002	10.3989/redc.2015.3.1230	TRUE	FALSE	FALSE
WOS:000364842100020	10.1007/978-3-319-19704-3_20	TRUE	FALSE	FALSE
WOS:000364647800002		TRUE	FALSE	FALSE
WOS:000364647800004		TRUE	FALSE	FALSE
WOS:000364647800006		TRUE	FALSE	FALSE
WOS:000364647800008		TRUE	FALSE	FALSE
WOS:000364647800009		TRUE	FALSE	FALSE
WOS:000364647800010		TRUE	FALSE	FALSE
WOS:000364647800013		TRUE	FALSE	FALSE
WOS:000364647800014		TRUE	FALSE	FALSE
WOS:000364647800015		TRUE	FALSE	FALSE
WOS:000364647800016		TRUE	FALSE	FALSE
WOS:000364647800017		TRUE	FALSE	FALSE
WOS:000364647800019		TRUE	FALSE	FALSE
WOS:000364647800020		TRUE	FALSE	FALSE
WOS:000364440300006	10.1159/000438830	TRUE	FALSE	FALSE
WOS:000363455400029	10.1136/bmjopen-2014-006913	TRUE	FALSE	FALSE
WOS:000363455400021	10.1136/bmjopen-2014-006595	TRUE	FALSE	FALSE
WOS:000363071500013		TRUE	FALSE	FALSE
WOS:000363330600001		TRUE	FALSE	FALSE
WOS:000363330600006		TRUE	TRUE	FALSE
WOS:000363223500005		TRUE	FALSE	FALSE
WOS:000362958800013	10.3233/JAD-150275	TRUE	FALSE	FALSE
WOS:000362441400026	10.1007/978-3-319-18111-0_26	TRUE	FALSE	FALSE
WOS:000362728700008	10.5603/EP.2015.0054	TRUE	FALSE	FALSE
WOS:000362224800003	10.5585/gep.v6i1.310	TRUE	FALSE	FALSE
WOS:000362365800005	10.1007/978-3-319-18609-2_5	TRUE	FALSE	FALSE
WOS:000362365800006	10.1007/978-3-319-18609-2_6	TRUE	FALSE	FALSE
WOS:000361891900008		TRUE	FALSE	FALSE
WOS:000362165600001	10.5195/biblios.2015.209	TRUE	FALSE	FALSE
WOS:000361782200005		TRUE	FALSE	FALSE
WOS:000361561000001		TRUE	FALSE	FALSE
WOS:000361807200007		TRUE	FALSE	FALSE
WOS:000361683800006	10.7714/cnps/9.1.205	TRUE	FALSE	FALSE
WOS:000361589100006	10.5585/geas.v4i1.187	TRUE	FALSE	FALSE
WOS:000361471300020	10.1016/j.procir.2015.02.139	TRUE	FALSE	FALSE
WOS:000361208800006		TRUE	FALSE	FALSE
WOS:000360508700034		TRUE	FALSE	FALSE
WOS:000361124400050		TRUE	FALSE	FALSE
WOS:000361043000028		TRUE	FALSE	FALSE
WOS:000360581500009	10.1108/OIR-02-2015-0041	TRUE	FALSE	FALSE
WOS:000360818700009		TRUE	FALSE	FALSE
WOS:000360101400033	10.1016/j.procs.2015.07.052	TRUE	FALSE	FALSE
WOS:000360101400073	10.1016/j.procs.2015.07.065	TRUE	FALSE	FALSE
WOS:000360434400006	10.1075/babel.61.1.04wan	TRUE	FALSE	FALSE
WOS:000360203500025	10.1007/978-3-319-11310-4_25	TRUE	FALSE	FALSE
WOS:000360203500037	10.1007/978-3-319-11310-4_37	TRUE	TRUE	FALSE
WOS:000360383400006	10.2174/1872210509666150504141512	TRUE	FALSE	FALSE
WOS:000359050200002	10.1108/EL-12-2013-0210	TRUE	TRUE	FALSE
WOS:000359050200006	10.1108/EL-12-2013-0221	TRUE	FALSE	FALSE
WOS:000358993900002	10.13075/ijomeh.1896.00401	TRUE	FALSE	FALSE
WOS:000359055600007	10.1108/IntR-12-2013-0259	TRUE	FALSE	FALSE
WOS:000359056200004	10.1108/JD-04-2014-0062	TRUE	FALSE	FALSE
WOS:000359056200011	10.1108/JD-02-2015-0028	TRUE	TRUE	FALSE
WOS:000358582300029		TRUE	FALSE	FALSE
WOS:000358935900004		TRUE	FALSE	FALSE
WOS:000358935900006		TRUE	TRUE	FALSE
WOS:000358581100072		TRUE	FALSE	FALSE
WOS:000357265200163		TRUE	FALSE	FALSE
WOS:000357384500053	10.1007/978-81-322-2202-6_53	TRUE	FALSE	FALSE
WOS:000357538900001	10.2147/DDDT.S85633	TRUE	TRUE	FALSE
WOS:000357414200001	10.1590/S1413-41522015020000132891	TRUE	TRUE	TRUE
WOS:000356968300006	10.12700/APH.12.3.2015.3.6	TRUE	FALSE	FALSE
WOS:000356432700002	10.1108/AJIM-12-2014-0173	TRUE	FALSE	FALSE
WOS:000356559700013		TRUE	FALSE	FALSE
WOS:000356384400006		TRUE	FALSE	FALSE
WOS:000356507400004	10.1177/1538574415585128	TRUE	FALSE	FALSE
WOS:000354652400009	10.1108/OIR-01-2015-0021	TRUE	TRUE	FALSE
WOS:000354646600001	10.1108/EL-02-2013-0018	TRUE	FALSE	FALSE
WOS:000354649300013	10.1108/JKM-06-2014-0220	TRUE	FALSE	FALSE
WOS:000354042500003	10.1080/00167223.2015.1011180	TRUE	FALSE	FALSE
WOS:000352819200020	10.3233/JAD-142688	TRUE	FALSE	FALSE
WOS:000352716700013	10.1108/JD-09-2014-0132	TRUE	FALSE	FALSE
WOS:000351849000049		TRUE	FALSE	FALSE
WOS:000352326500007	10.1590/0103-37862015000100006	TRUE	FALSE	FALSE
WOS:000351656100008	10.1016/j.lisr.2013.10.009	TRUE	FALSE	FALSE
WOS:000351140400013	10.1590/0102-33062014abb3524	TRUE	TRUE	FALSE
WOS:000351618700001	10.2147/COPD.S74911	TRUE	FALSE	FALSE
WOS:000350678200005	10.1134/S1019331615010116	TRUE	FALSE	FALSE
WOS:000350332200006	10.5935/abc.20140213	TRUE	FALSE	FALSE
WOS:000350334500003	10.3138/ptc.2013-71BC	TRUE	FALSE	FALSE
WOS:000350604700003	10.3989/redc.2015.1.1127	TRUE	FALSE	FALSE
WOS:000350110500012	10.4103/0301-4738.151471	TRUE	FALSE	FALSE
WOS:000349770500005	10.1016/j.joi.2014.11.002	TRUE	FALSE	FALSE
WOS:000349770500007	10.1016/j.joi.2014.11.001	TRUE	FALSE	FALSE
WOS:000349935800002	10.1016/j.purol.2014.10.009	TRUE	FALSE	FALSE
WOS:000350114700003	10.1093/reseval/rvu031	TRUE	FALSE	FALSE
WOS:000350114700005	10.1093/reseval/rvu027	TRUE	FALSE	FALSE
WOS:000350114700007	10.1093/reseval/rvu029	TRUE	FALSE	FALSE
WOS:000349640700002	10.1108/AJIM-05-2014-0061	TRUE	FALSE	FALSE
WOS:000349673300004	10.1080/08985626.2014.999718	TRUE	FALSE	FALSE
WOS:000348562300009	10.2214/AJR.14.12852	TRUE	FALSE	FALSE
WOS:000348774900013	10.1136/bmjopen-2014-006591	TRUE	FALSE	FALSE
WOS:000348718400002	10.1002/rrq.87	TRUE	FALSE	FALSE
WOS:000349006700007	10.1134/S1810232815010075	TRUE	FALSE	FALSE
WOS:000348302400025	10.1145/2688498.2688499	TRUE	FALSE	FALSE
WOS:000348141500002	10.1177/0098628314562661	TRUE	FALSE	FALSE
WOS:000347656500005	10.1087/20150105	TRUE	FALSE	FALSE
WOS:000347707100001	10.1037/a0038407	TRUE	TRUE	FALSE
WOS:000347605400011	10.1016/j.techfore.2014.04.002	TRUE	FALSE	FALSE
WOS:000347533200010	10.1007/s11135-013-9979-1	TRUE	FALSE	FALSE
WOS:000347297400003	10.1007/s11192-014-1437-x	TRUE	FALSE	FALSE
WOS:000347297400011	10.1007/s11192-014-1452-y	TRUE	FALSE	FALSE
WOS:000347297400016	10.1007/s11192-014-1310-y	TRUE	FALSE	FALSE
WOS:000347297400026	10.1007/s11192-014-1339-y	TRUE	FALSE	FALSE
WOS:000347297400027	10.1007/s11192-014-1371-y	TRUE	FALSE	FALSE
WOS:000347297400028	10.1007/s11192-014-1443-z	TRUE	FALSE	FALSE
WOS:000347297400031	10.1007/s11192-014-1349-9	TRUE	TRUE	FALSE
WOS:000347297400035	10.1007/s11192-014-1435-z	TRUE	TRUE	FALSE
WOS:000347297400038	10.1007/s11192-014-1414-4	TRUE	FALSE	FALSE
WOS:000347297400042	10.1007/s11192-014-1430-4	TRUE	FALSE	FALSE
WOS:000347297400043	10.1007/s11192-014-1393-5	TRUE	FALSE	FALSE
WOS:000347297400044	10.1007/s11192-014-1372-x	TRUE	FALSE	FALSE
WOS:000347297400045	10.1007/s11192-014-1402-8	TRUE	TRUE	FALSE
WOS:000347297400049	10.1007/s11192-014-1428-y	TRUE	FALSE	FALSE
WOS:000347297400050	10.1007/s11192-014-1429-x	TRUE	TRUE	FALSE
WOS:000346819000034	10.6018/analesps.31.1.170831	TRUE	FALSE	FALSE
WOS:000346643700002	10.1177/0960327114531993	TRUE	FALSE	FALSE
WOS:000346273900005	10.1002/ca.22360	TRUE	FALSE	FALSE
WOS:000346236400004	10.1159/000365081	TRUE	FALSE	FALSE
WOS:000346236400005		TRUE	FALSE	FALSE
WOS:000346361000012	10.1002/asi.23150	TRUE	FALSE	FALSE
WOS:000346581700005	10.1111/mam.12032	TRUE	FALSE	FALSE
WOS:000380454700102		TRUE	FALSE	FALSE
WOS:000397545600236		TRUE	FALSE	FALSE
WOS:000501726100024	10.1145/3178212.3178228	TRUE	FALSE	FALSE
WOS:000360101400049	10.1016/j.procs.2015.07.005	TRUE	FALSE	FALSE
WOS:000351278400012	10.3944/AOTT.2015.14.0044	TRUE	FALSE	FALSE
WOS:000433721900002	10.13058/raep.2015.v16n1.199	TRUE	FALSE	FALSE
WOS:000378940900002	10.1016/B978-0-444-63536-5.00002-8	TRUE	FALSE	FALSE
WOS:000346422600006	10.1016/j.amepre.2014.08.021	TRUE	FALSE	FALSE
WOS:000212457200002	10.1080/13032917.2014.963631	TRUE	FALSE	FALSE
WOS:000434598000003		TRUE	FALSE	FALSE
WOS:000434598000004		TRUE	FALSE	FALSE
[truncated: 15,151 more rows]
